# Supplementary material for: An open-access dataset of global experimental yields in organic, diversified and conventional agricultural systems
Source: Data Brief. 2026 May 30;67:112903. doi: 10.1016/j.dib.2026.112903 (PMC13264129; doi:10.1016/j.dib.2026.112903)
Supplement: Supplementary file 2 [file mmc2.zip]

Archive with 1 entries (1 files):
- Dataset_all_Variables.csv
