# Supplementary material for: An open-access dataset of global experimental yields in organic, diversified and conventional agricultural systems
Source: Data Brief. 2026 May 30;67:112903. doi: 10.1016/j.dib.2026.112903 (PMC13264129; doi:10.1016/j.dib.2026.112903)
Supplement: Supplementary file 2 [file mmc2.zip › Dataset_all_Variables.csv]

Study.Number	Study_Name	ObsNr	In_Other_Sources	InDePonti	InLesur	InHossard	InPonisio	InSeufert	PublNr	Author	Publication.Year	Journal	Title	Author.Affiliation	Study.Type	Research.project	Country	Continent	Developed	Development.Level	Latitude.Classification	Study.site	Y.coordinate	X.coordinate	Crop.Species	Crop.Type	Year	Perennial	Legume	StudyScale	Conventional.System.Type	Organic.System.Type	Multi.Cropping.Comparison	Rotations.Comparison	Tillage.Comparison	Irrigation	Conventional.Treatment	Organic.Treatment	Yield.Conventional	Yield.Organic	Extraction.software	Yield.Unit	Data.location	DataThief.Utilisation
S1	Swan Lake Research Farm	1	N	Y	N	N	Y	N	P1	Archer et al.	2007	Agronomy Journal	Crop Productivity and Economics during the Transition to Alternative Cropping Systems	USDA	experimental station	NA	USA	North America	yes	very high	temperate	Swan Lake Research Farm	45.68	-95.48	corn	cereals	2003	annual	non-legume	plot	commercial	organic standard	both mono	similar	standard	no	conv strip tillage. corn soybean rotation	org strip tillage	10.62	10.32	no	Mg/ha	from author	NA
S1	Swan Lake Research Farm	2	N	Y	N	N	Y	N	P1	Archer et al.	2007	Agronomy Journal	Crop Productivity and Economics during the Transition to Alternative Cropping Systems	USDA	experimental station	NA	USA	North America	yes	very high	temperate	Swan Lake Research Farm	45.68	-95.48	corn	cereals	2003	annual	non-legume	plot	commercial	organic standard	both mono	similar	standard	no	conv conv tillage. corn soybean rotation	org conv tillage	10.96	9.26	no	Mg/ha	from author	NA
S1	Swan Lake Research Farm	3	N	Y	N	N	Y	N	P1	Archer et al.	2007	Agronomy Journal	Crop Productivity and Economics during the Transition to Alternative Cropping Systems	USDA	experimental station	NA	USA	North America	yes	very high	temperate	Swan Lake Research Farm	45.68	-95.48	corn	cereals	2003	annual	non-legume	plot	commercial	organic standard	both mono	similar	standard	no	conv conv tillage. corn soybean rotation	org conv tillage	9.81	7.62	no	Mg/ha	from author	NA
S1	Swan Lake Research Farm	4	N	Y	N	N	Y	N	P1	Archer et al.	2007	Agronomy Journal	Crop Productivity and Economics during the Transition to Alternative Cropping Systems	USDA	experimental station	NA	USA	North America	yes	very high	temperate	Swan Lake Research Farm	45.68	-95.48	corn	cereals	2005	annual	non-legume	plot	commercial	organic standard	both mono	similar	standard	no	conv conv tillage. corn soybean rotation	org conv tillage	9.83	5.38	no	Mg/ha	from author	NA
S1	Swan Lake Research Farm	5	N	Y	N	N	Y	N	P1	Archer et al.	2007	Agronomy Journal	Crop Productivity and Economics during the Transition to Alternative Cropping Systems	USDA	experimental station	NA	USA	North America	yes	very high	temperate	Swan Lake Research Farm	45.68	-95.48	corn	cereals	2004	annual	non-legume	plot	commercial	organic standard	both mono	similar	standard	no	conv conv tillage. corn soybean rotation	org conv tillage	9.47	5.25	no	Mg/ha	from author	NA
S1	Swan Lake Research Farm	6	N	Y	N	N	Y	N	P1	Archer et al.	2007	Agronomy Journal	Crop Productivity and Economics during the Transition to Alternative Cropping Systems	USDA	experimental station	NA	USA	North America	yes	very high	temperate	Swan Lake Research Farm	45.68	-95.48	corn	cereals	2004	annual	non-legume	plot	commercial	organic standard	both mono	similar	standard	no	conv conv tillage. corn soybean rotation	org conv tillage	8.96	4.94	no	Mg/ha	from author	NA
S1	Swan Lake Research Farm	7	N	Y	N	N	Y	N	P1	Archer et al.	2007	Agronomy Journal	Crop Productivity and Economics during the Transition to Alternative Cropping Systems	USDA	experimental station	NA	USA	North America	yes	very high	temperate	Swan Lake Research Farm	45.68	-95.48	corn	cereals	2005	annual	non-legume	plot	commercial	organic standard	both mono	similar	standard	no	conv conv tillage. corn soybean rotation	org conv tillage	10.27	4.93	no	Mg/ha	from author	NA
S1	Swan Lake Research Farm	8	N	Y	N	N	Y	N	P1	Archer et al.	2007	Agronomy Journal	Crop Productivity and Economics during the Transition to Alternative Cropping Systems	USDA	experimental station	NA	USA	North America	yes	very high	temperate	Swan Lake Research Farm	45.68	-95.48	corn	cereals	2006	annual	non-legume	plot	commercial	organic standard	both mono	similar	standard	no	conv conv tillage. corn soybean rotation	org conv tillage	7.3	4.68	no	Mg/ha	from author	NA
S1	Swan Lake Research Farm	9	N	Y	N	N	Y	N	P1	Archer et al.	2007	Agronomy Journal	Crop Productivity and Economics during the Transition to Alternative Cropping Systems	USDA	experimental station	NA	USA	North America	yes	very high	temperate	Swan Lake Research Farm	45.68	-95.48	corn	cereals	2006	annual	non-legume	plot	commercial	organic standard	both mono	similar	standard	no	conv conv tillage. corn soybean rotation	org conv tillage	8.76	3.94	no	Mg/ha	from author	NA
S1	Swan Lake Research Farm	10	N	Y	N	N	Y	N	P1	Archer et al.	2007	Agronomy Journal	Crop Productivity and Economics during the Transition to Alternative Cropping Systems	USDA	experimental station	NA	USA	North America	yes	very high	temperate	Swan Lake Research Farm	45.68	-95.48	corn	cereals	2005	annual	non-legume	plot	commercial	organic standard	both mono	similar	standard	no	conv strip tillage. corn soybean rotation	org strip tillage	9.39	3.74	no	Mg/ha	from author	NA
S1	Swan Lake Research Farm	11	N	Y	N	N	Y	N	P1	Archer et al.	2007	Agronomy Journal	Crop Productivity and Economics during the Transition to Alternative Cropping Systems	USDA	experimental station	NA	USA	North America	yes	very high	temperate	Swan Lake Research Farm	45.68	-95.48	wheat	cereals	2004	annual	non-legume	plot	commercial	organic standard	both mono	similar	standard	no	conv conv tillage	org conv tillage	3.73	3.51	no	Mg/ha	from author	NA
S1	Swan Lake Research Farm	12	N	Y	N	N	Y	N	P1	Archer et al.	2007	Agronomy Journal	Crop Productivity and Economics during the Transition to Alternative Cropping Systems	USDA	experimental station	NA	USA	North America	yes	very high	temperate	Swan Lake Research Farm	45.68	-95.48	corn	cereals	2006	annual	non-legume	plot	commercial	organic standard	both mono	similar	standard	no	conv strip tillage. corn soybean rotation	org strip tillage	8.52	3.11	no	Mg/ha	from author	NA
S1	Swan Lake Research Farm	13	N	Y	N	N	Y	N	P1	Archer et al.	2007	Agronomy Journal	Crop Productivity and Economics during the Transition to Alternative Cropping Systems	USDA	experimental station	NA	USA	North America	yes	very high	temperate	Swan Lake Research Farm	45.68	-95.48	wheat	cereals	2003	annual	non-legume	plot	commercial	organic standard	both mono	similar	standard	no	conv strip tillage	org strip tillage	3.31	2.88	no	Mg/ha	from author	NA
S1	Swan Lake Research Farm	14	N	Y	N	N	Y	N	P1	Archer et al.	2007	Agronomy Journal	Crop Productivity and Economics during the Transition to Alternative Cropping Systems	USDA	experimental station	NA	USA	North America	yes	very high	temperate	Swan Lake Research Farm	45.68	-95.48	wheat	cereals	2003	annual	non-legume	plot	commercial	organic standard	both mono	similar	standard	no	conv conv tillage	org conv tillage	3.7	2.73	no	Mg/ha	from author	NA
S1	Swan Lake Research Farm	15	N	Y	N	N	Y	N	P1	Archer et al.	2007	Agronomy Journal	Crop Productivity and Economics during the Transition to Alternative Cropping Systems	USDA	experimental station	NA	USA	North America	yes	very high	temperate	Swan Lake Research Farm	45.68	-95.48	wheat	cereals	2005	annual	non-legume	plot	commercial	organic standard	both mono	similar	standard	no	conv conv tillage	org conv tillage	3.75	2.62	no	Mg/ha	from author	NA
S1	Swan Lake Research Farm	16	N	Y	N	N	Y	N	P1	Archer et al.	2007	Agronomy Journal	Crop Productivity and Economics during the Transition to Alternative Cropping Systems	USDA	experimental station	NA	USA	North America	yes	very high	temperate	Swan Lake Research Farm	45.68	-95.48	corn	cereals	2005	annual	non-legume	plot	commercial	organic standard	both mono	similar	standard	no	conv strip tillage. corn soybean rotation	org strip tillage	8.53	2.6	no	Mg/ha	from author	NA
S1	Swan Lake Research Farm	17	N	Y	N	N	Y	N	P1	Archer et al.	2007	Agronomy Journal	Crop Productivity and Economics during the Transition to Alternative Cropping Systems	USDA	experimental station	NA	USA	North America	yes	very high	temperate	Swan Lake Research Farm	45.68	-95.48	soybean	oil crops	2003	annual	legume	plot	commercial	organic standard	both mono	similar	standard	no	conv conv tillage. corn soybean rotation	org conv tillage	2.63	2.55	no	Mg/ha	from author	NA
S1	Swan Lake Research Farm	18	N	Y	N	N	Y	N	P1	Archer et al.	2007	Agronomy Journal	Crop Productivity and Economics during the Transition to Alternative Cropping Systems	USDA	experimental station	NA	USA	North America	yes	very high	temperate	Swan Lake Research Farm	45.68	-95.48	wheat	cereals	2004	annual	non-legume	plot	commercial	organic standard	both mono	similar	standard	no	conv strip tillage	org strip tillage	3.82	2.52	no	Mg/ha	from author	NA
S1	Swan Lake Research Farm	19	N	Y	N	N	Y	N	P1	Archer et al.	2007	Agronomy Journal	Crop Productivity and Economics during the Transition to Alternative Cropping Systems	USDA	experimental station	NA	USA	North America	yes	very high	temperate	Swan Lake Research Farm	45.68	-95.48	soybean	oil crops	2004	annual	legume	plot	commercial	organic standard	both mono	similar	standard	no	conv conv tillage. corn soybean rotation	org conv tillage	3.24	2.52	no	Mg/ha	from author	NA
S1	Swan Lake Research Farm	20	N	Y	N	N	Y	N	P1	Archer et al.	2007	Agronomy Journal	Crop Productivity and Economics during the Transition to Alternative Cropping Systems	USDA	experimental station	NA	USA	North America	yes	very high	temperate	Swan Lake Research Farm	45.68	-95.48	soybean	oil crops	2004	annual	legume	plot	commercial	organic standard	both mono	similar	standard	no	conv conv tillage. corn soybean rotation	org conv tillage	2.91	2.42	no	Mg/ha	from author	NA
S1	Swan Lake Research Farm	21	N	Y	N	N	Y	N	P1	Archer et al.	2007	Agronomy Journal	Crop Productivity and Economics during the Transition to Alternative Cropping Systems	USDA	experimental station	NA	USA	North America	yes	very high	temperate	Swan Lake Research Farm	45.68	-95.48	corn	cereals	2006	annual	non-legume	plot	commercial	organic standard	both mono	similar	standard	no	conv strip tillage. corn soybean rotation	org strip tillage	6.83	2.41	no	Mg/ha	from author	NA
S1	Swan Lake Research Farm	22	N	Y	N	N	Y	N	P1	Archer et al.	2007	Agronomy Journal	Crop Productivity and Economics during the Transition to Alternative Cropping Systems	USDA	experimental station	NA	USA	North America	yes	very high	temperate	Swan Lake Research Farm	45.68	-95.48	wheat	cereals	2006	annual	non-legume	plot	commercial	organic standard	both mono	similar	standard	no	conv conv tillage	org conv tillage	3.11	2.38	no	Mg/ha	from author	NA
S1	Swan Lake Research Farm	23	N	Y	N	N	Y	N	P1	Archer et al.	2007	Agronomy Journal	Crop Productivity and Economics during the Transition to Alternative Cropping Systems	USDA	experimental station	NA	USA	North America	yes	very high	temperate	Swan Lake Research Farm	45.68	-95.48	soybean	oil crops	2003	annual	legume	plot	commercial	organic standard	both mono	similar	standard	no	conv conv tillage. corn soybean rotation	org conv tillage	2.82	2.38	no	Mg/ha	from author	NA
S1	Swan Lake Research Farm	24	N	Y	N	N	Y	N	P1	Archer et al.	2007	Agronomy Journal	Crop Productivity and Economics during the Transition to Alternative Cropping Systems	USDA	experimental station	NA	USA	North America	yes	very high	temperate	Swan Lake Research Farm	45.68	-95.48	soybean	oil crops	2005	annual	legume	plot	commercial	organic standard	both mono	similar	standard	no	conv conv tillage. corn soybean rotation	org conv tillage	2.86	2	no	Mg/ha	from author	NA
S1	Swan Lake Research Farm	25	N	Y	N	N	Y	N	P1	Archer et al.	2007	Agronomy Journal	Crop Productivity and Economics during the Transition to Alternative Cropping Systems	USDA	experimental station	NA	USA	North America	yes	very high	temperate	Swan Lake Research Farm	45.68	-95.48	soybean	oil crops	2006	annual	legume	plot	commercial	organic standard	both mono	similar	standard	no	conv conv tillage. corn soybean rotation	org conv tillage	2.29	1.97	no	Mg/ha	from author	NA
S1	Swan Lake Research Farm	26	N	Y	N	N	Y	N	P1	Archer et al.	2007	Agronomy Journal	Crop Productivity and Economics during the Transition to Alternative Cropping Systems	USDA	experimental station	NA	USA	North America	yes	very high	temperate	Swan Lake Research Farm	45.68	-95.48	soybean	oil crops	2003	annual	legume	plot	commercial	organic standard	both mono	similar	standard	no	conv strip tillage. corn soybean rotation	org strip tillage	2.51	1.91	no	Mg/ha	from author	NA
S1	Swan Lake Research Farm	27	N	Y	N	N	Y	N	P1	Archer et al.	2007	Agronomy Journal	Crop Productivity and Economics during the Transition to Alternative Cropping Systems	USDA	experimental station	NA	USA	North America	yes	very high	temperate	Swan Lake Research Farm	45.68	-95.48	soybean	oil crops	2003	annual	legume	plot	commercial	organic standard	both mono	similar	standard	no	conv strip tillage. corn soybean rotation	org strip tillage	2.61	1.87	no	Mg/ha	from author	NA
S1	Swan Lake Research Farm	28	N	Y	N	N	Y	N	P1	Archer et al.	2007	Agronomy Journal	Crop Productivity and Economics during the Transition to Alternative Cropping Systems	USDA	experimental station	NA	USA	North America	yes	very high	temperate	Swan Lake Research Farm	45.68	-95.48	soybean	oil crops	2005	annual	legume	plot	commercial	organic standard	both mono	similar	standard	no	conv strip tillage. corn soybean rotation	org strip tillage	2.89	1.84	no	Mg/ha	from author	NA
S1	Swan Lake Research Farm	29	N	Y	N	N	Y	N	P1	Archer et al.	2007	Agronomy Journal	Crop Productivity and Economics during the Transition to Alternative Cropping Systems	USDA	experimental station	NA	USA	North America	yes	very high	temperate	Swan Lake Research Farm	45.68	-95.48	corn	cereals	2004	annual	non-legume	plot	commercial	organic standard	both mono	similar	standard	no	conv strip tillage. corn soybean rotation	org strip tillage	7.71	1.69	no	Mg/ha	from author	NA
S1	Swan Lake Research Farm	30	N	Y	N	N	Y	N	P1	Archer et al.	2007	Agronomy Journal	Crop Productivity and Economics during the Transition to Alternative Cropping Systems	USDA	experimental station	NA	USA	North America	yes	very high	temperate	Swan Lake Research Farm	45.68	-95.48	soybean	oil crops	2004	annual	legume	plot	commercial	organic standard	both mono	similar	standard	no	conv strip tillage. corn soybean rotation	org strip tillage	2.64	1.61	no	Mg/ha	from author	NA
S1	Swan Lake Research Farm	31	N	Y	N	N	Y	N	P1	Archer et al.	2007	Agronomy Journal	Crop Productivity and Economics during the Transition to Alternative Cropping Systems	USDA	experimental station	NA	USA	North America	yes	very high	temperate	Swan Lake Research Farm	45.68	-95.48	soybean	oil crops	2005	annual	legume	plot	commercial	organic standard	both mono	similar	standard	no	conv conv tillage. corn soybean rotation	org conv tillage	3.05	1.57	no	Mg/ha	from author	NA
S1	Swan Lake Research Farm	32	N	Y	N	N	Y	N	P1	Archer et al.	2007	Agronomy Journal	Crop Productivity and Economics during the Transition to Alternative Cropping Systems	USDA	experimental station	NA	USA	North America	yes	very high	temperate	Swan Lake Research Farm	45.68	-95.48	soybean	oil crops	2006	annual	legume	plot	commercial	organic standard	both mono	similar	standard	no	conv conv tillage. corn soybean rotation	org conv tillage	2.71	1.54	no	Mg/ha	from author	NA
S1	Swan Lake Research Farm	33	N	Y	N	N	Y	N	P1	Archer et al.	2007	Agronomy Journal	Crop Productivity and Economics during the Transition to Alternative Cropping Systems	USDA	experimental station	NA	USA	North America	yes	very high	temperate	Swan Lake Research Farm	45.68	-95.48	corn	cereals	2004	annual	non-legume	plot	commercial	organic standard	both mono	similar	standard	no	conv strip tillage. corn soybean rotation	org strip tillage	8.37	1.39	no	Mg/ha	from author	NA
S1	Swan Lake Research Farm	34	N	Y	N	N	Y	N	P1	Archer et al.	2007	Agronomy Journal	Crop Productivity and Economics during the Transition to Alternative Cropping Systems	USDA	experimental station	NA	USA	North America	yes	very high	temperate	Swan Lake Research Farm	45.68	-95.48	wheat	cereals	2006	annual	non-legume	plot	commercial	organic standard	both mono	similar	standard	no	conv strip tillage	org strip tillage	2.55	1.16	no	Mg/ha	from author	NA
S1	Swan Lake Research Farm	35	N	Y	N	N	Y	N	P1	Archer et al.	2007	Agronomy Journal	Crop Productivity and Economics during the Transition to Alternative Cropping Systems	USDA	experimental station	NA	USA	North America	yes	very high	temperate	Swan Lake Research Farm	45.68	-95.48	wheat	cereals	2005	annual	non-legume	plot	commercial	organic standard	both mono	similar	standard	no	conv strip tillage	org strip tillage	3.4	0.99	no	Mg/ha	from author	NA
S1	Swan Lake Research Farm	36	N	Y	N	N	Y	N	P1	Archer et al.	2007	Agronomy Journal	Crop Productivity and Economics during the Transition to Alternative Cropping Systems	USDA	experimental station	NA	USA	North America	yes	very high	temperate	Swan Lake Research Farm	45.68	-95.48	soybean	oil crops	2005	annual	legume	plot	commercial	organic standard	both mono	similar	standard	no	conv strip tillage. corn soybean rotation	org strip tillage	3.01	0.94	no	Mg/ha	from author	NA
S1	Swan Lake Research Farm	37	N	Y	N	N	Y	N	P1	Archer et al.	2007	Agronomy Journal	Crop Productivity and Economics during the Transition to Alternative Cropping Systems	USDA	experimental station	NA	USA	North America	yes	very high	temperate	Swan Lake Research Farm	45.68	-95.48	soybean	oil crops	2006	annual	legume	plot	commercial	organic standard	both mono	similar	standard	no	conv strip tillage. corn soybean rotation	org strip tillage	1.74	0.94	no	Mg/ha	from author	NA
S1	Swan Lake Research Farm	38	N	Y	N	N	Y	N	P1	Archer et al.	2007	Agronomy Journal	Crop Productivity and Economics during the Transition to Alternative Cropping Systems	USDA	experimental station	NA	USA	North America	yes	very high	temperate	Swan Lake Research Farm	45.68	-95.48	corn	cereals	2003	annual	non-legume	plot	commercial	organic standard	both mono	similar	standard	no	conv strip tillage. corn soybean rotation	org strip tillage	7.01	0.86	no	Mg/ha	from author	NA
S1	Swan Lake Research Farm	39	N	Y	N	N	Y	N	P1	Archer et al.	2007	Agronomy Journal	Crop Productivity and Economics during the Transition to Alternative Cropping Systems	USDA	experimental station	NA	USA	North America	yes	very high	temperate	Swan Lake Research Farm	45.68	-95.48	soybean	oil crops	2004	annual	legume	plot	commercial	organic standard	both mono	similar	standard	no	conv strip tillage. corn soybean rotation	org strip tillage	2.94	0.83	no	Mg/ha	from author	NA
S1	Swan Lake Research Farm	40	N	Y	N	N	Y	N	P1	Archer et al.	2007	Agronomy Journal	Crop Productivity and Economics during the Transition to Alternative Cropping Systems	USDA	experimental station	NA	USA	North America	yes	very high	temperate	Swan Lake Research Farm	45.68	-95.48	soybean	oil crops	2006	annual	legume	plot	commercial	organic standard	both mono	similar	standard	no	conv strip tillage. corn soybean rotation	org strip tillage	2.14	0.24	no	Mg/ha	from author	NA
S2	USDA-ARS	41	N	Y	N	N	Y	Y	P2	Cavigelli et al.	2009	Renewable Agriculture and Food Systems 24(2). 102.119	Long-term economic performance of organic and conventional field crops in the mid-atlantic region	USDA.ARS	experimental station	USDA-ARS Beltsville Farming Systems Project (FSP), 1997-2005	USA	North America	yes	very high	temperate	Beltsville Agricultural Research Center. Maryland	39.03	-76.88	corn	cereals	2005	annual	non-legume	plot	commercial	organic standard	both mono	more conv	standard	no	chisel till	3 yr rotation	10.6	8.89	no	Mg/ha	Tab. 7	NA
S2	USDA-ARS	42	N	Y	N	N	Y	Y	P2	Cavigelli et al.	2009	Renewable Agriculture and Food Systems 24(2). 102.119	Long-term economic performance of organic and conventional field crops in the mid-atlantic region	USDA.ARS	experimental station	USDA-ARS Beltsville Farming Systems Project (FSP), 1997-2005	USA	North America	yes	very high	temperate	Beltsville Agricultural Research Center. Maryland	39.03	-76.88	corn	cereals	2005	annual	non-legume	plot	commercial	organic standard	both mono	more conv	no.till	no	no.till	3 yr rotation	10.3	8.89	no	Mg/ha	Tab. 7	NA
S2	USDA-ARS	43	N	Y	N	N	Y	Y	P2	Cavigelli et al.	2009	Renewable Agriculture and Food Systems 24(2). 102.119	Long-term economic performance of organic and conventional field crops in the mid-atlantic region	USDA.ARS	experimental station	USDA-ARS Beltsville Farming Systems Project (FSP), 1997-2005	USA	North America	yes	very high	temperate	Beltsville Agricultural Research Center. Maryland	39.03	-76.88	corn	cereals	2004	annual	non-legume	plot	commercial	organic standard	both mono	more conv	no.till	no	no.till	3 yr rotation	12.5	8.08	no	Mg/ha	Tab. 7	NA
S2	USDA-ARS	44	N	Y	N	N	Y	Y	P2	Cavigelli et al.	2009	Renewable Agriculture and Food Systems 24(2). 102.119	Long-term economic performance of organic and conventional field crops in the mid-atlantic region	USDA.ARS	experimental station	USDA-ARS Beltsville Farming Systems Project (FSP), 1997-2005	USA	North America	yes	very high	temperate	Beltsville Agricultural Research Center. Maryland	39.03	-76.88	corn	cereals	2004	annual	non-legume	plot	commercial	organic standard	both mono	more conv	standard	no	chisel till	3 yr rotation	11.7	8.08	no	Mg/ha	Tab. 7	NA
S2	USDA-ARS	45	N	Y	N	N	Y	Y	P2	Cavigelli et al.	2009	Renewable Agriculture and Food Systems 24(2). 102.119	Long-term economic performance of organic and conventional field crops in the mid-atlantic region	USDA.ARS	experimental station	USDA-ARS Beltsville Farming Systems Project (FSP), 1997-2005	USA	North America	yes	very high	temperate	Beltsville Agricultural Research Center. Maryland	39.03	-76.88	corn	cereals	2000	annual	non-legume	plot	commercial	organic standard	both mono	more conv	standard	no	chisel till	3 yr rotation	9.09	7.81	no	Mg/ha	Tab. 7	NA
S2	USDA-ARS	46	N	Y	N	N	Y	Y	P2	Cavigelli et al.	2009	Renewable Agriculture and Food Systems 24(2). 102.119	Long-term economic performance of organic and conventional field crops in the mid-atlantic region	USDA.ARS	experimental station	USDA-ARS Beltsville Farming Systems Project (FSP), 1997-2005	USA	North America	yes	very high	temperate	Beltsville Agricultural Research Center. Maryland	39.03	-76.88	corn	cereals	2000	annual	non-legume	plot	commercial	organic standard	both mono	more conv	no.till	no	no.till	3 yr rotation	8.2	7.81	no	Mg/ha	Tab. 7	NA
S2	USDA-ARS	47	N	Y	N	N	Y	Y	P2	Cavigelli et al.	2009	Renewable Agriculture and Food Systems 24(2). 102.119	Long-term economic performance of organic and conventional field crops in the mid-atlantic region	USDA.ARS	experimental station	USDA-ARS Beltsville Farming Systems Project (FSP), 1997-2005	USA	North America	yes	very high	temperate	Beltsville Agricultural Research Center. Maryland	39.03	-76.88	wheat	cereals	2001	annual	non-legume	plot	commercial	organic standard	both mono	more conv	standard	no	chisel till	3 yr rotation	4.79	5.24	no	Mg/ha	Tab. 7	NA
S2	USDA-ARS	48	N	Y	N	N	Y	Y	P2	Cavigelli et al.	2009	Renewable Agriculture and Food Systems 24(2). 102.119	Long-term economic performance of organic and conventional field crops in the mid-atlantic region	USDA.ARS	experimental station	USDA-ARS Beltsville Farming Systems Project (FSP), 1997-2005	USA	North America	yes	very high	temperate	Beltsville Agricultural Research Center. Maryland	39.03	-76.88	wheat	cereals	2001	annual	non-legume	plot	commercial	organic standard	both mono	more conv	no.till	no	no.till	3 yr rotation	4.63	5.24	no	Mg/ha	Tab. 7	NA
S2	USDA-ARS	49	N	Y	N	N	Y	Y	P2	Cavigelli et al.	2009	Renewable Agriculture and Food Systems 24(2). 102.119	Long-term economic performance of organic and conventional field crops in the mid-atlantic region	USDA.ARS	experimental station	USDA-ARS Beltsville Farming Systems Project (FSP), 1997-2005	USA	North America	yes	very high	temperate	Beltsville Agricultural Research Center. Maryland	39.03	-76.88	corn	cereals	2001	annual	non-legume	plot	commercial	organic standard	both mono	more conv	standard	no	chisel till	3 yr rotation	7.81	4.82	no	Mg/ha	Tab. 7	NA
S2	USDA-ARS	50	N	Y	N	N	Y	Y	P2	Cavigelli et al.	2009	Renewable Agriculture and Food Systems 24(2). 102.119	Long-term economic performance of organic and conventional field crops in the mid-atlantic region	USDA.ARS	experimental station	USDA-ARS Beltsville Farming Systems Project (FSP), 1997-2005	USA	North America	yes	very high	temperate	Beltsville Agricultural Research Center. Maryland	39.03	-76.88	corn	cereals	2001	annual	non-legume	plot	commercial	organic standard	both mono	more conv	no.till	no	no.till	3 yr rotation	7.75	4.82	no	Mg/ha	Tab. 7	NA
S2	USDA-ARS	51	N	Y	N	N	Y	Y	P2	Cavigelli et al.	2009	Renewable Agriculture and Food Systems 24(2). 102.119	Long-term economic performance of organic and conventional field crops in the mid-atlantic region	USDA.ARS	experimental station	USDA-ARS Beltsville Farming Systems Project (FSP), 1997-2005	USA	North America	yes	very high	temperate	Beltsville Agricultural Research Center. Maryland	39.03	-76.88	wheat	cereals	2002	annual	non-legume	plot	commercial	organic standard	both mono	more conv	standard	no	chisel till	3 yr rotation	5.01	4.78	no	Mg/ha	Tab. 7	NA
S2	USDA-ARS	52	N	Y	N	N	Y	Y	P2	Cavigelli et al.	2009	Renewable Agriculture and Food Systems 24(2). 102.119	Long-term economic performance of organic and conventional field crops in the mid-atlantic region	USDA.ARS	experimental station	USDA-ARS Beltsville Farming Systems Project (FSP), 1997-2005	USA	North America	yes	very high	temperate	Beltsville Agricultural Research Center. Maryland	39.03	-76.88	wheat	cereals	2002	annual	non-legume	plot	commercial	organic standard	both mono	more conv	standard	no	chisel till	3 yr rotation	4.03	4.78	no	Mg/ha	Tab. 7	NA
S2	USDA-ARS	53	N	Y	N	N	Y	Y	P2	Cavigelli et al.	2009	Renewable Agriculture and Food Systems 24(2). 102.119	Long-term economic performance of organic and conventional field crops in the mid-atlantic region	USDA.ARS	experimental station	USDA-ARS Beltsville Farming Systems Project (FSP), 1997-2005	USA	North America	yes	very high	temperate	Beltsville Agricultural Research Center. Maryland	39.03	-76.88	wheat	cereals	1997	annual	non-legume	plot	commercial	organic standard	both mono	more conv	no.till	no	no.till	3 yr rotation	5.27	4.5	no	Mg/ha	Tab. 7	NA
S2	USDA-ARS	54	N	Y	N	N	Y	Y	P2	Cavigelli et al.	2009	Renewable Agriculture and Food Systems 24(2). 102.119	Long-term economic performance of organic and conventional field crops in the mid-atlantic region	USDA.ARS	experimental station	USDA-ARS Beltsville Farming Systems Project (FSP), 1997-2005	USA	North America	yes	very high	temperate	Beltsville Agricultural Research Center. Maryland	39.03	-76.88	wheat	cereals	1998	annual	non-legume	plot	commercial	organic standard	both mono	more conv	no.till	no	no.till	3 yr rotation	3.89	4.21	no	Mg/ha	Tab. 7	NA
S2	USDA-ARS	55	N	Y	N	N	Y	Y	P2	Cavigelli et al.	2009	Renewable Agriculture and Food Systems 24(2). 102.119	Long-term economic performance of organic and conventional field crops in the mid-atlantic region	USDA.ARS	experimental station	USDA-ARS Beltsville Farming Systems Project (FSP), 1997-2005	USA	North America	yes	very high	temperate	Beltsville Agricultural Research Center. Maryland	39.03	-76.88	soybean	oil crops	2004	annual	legume	plot	commercial	organic standard	both mono	more conv	no.till	no	no.till	3 yr rotation	4.03	3.74	no	Mg/ha	Tab. 7	NA
S2	USDA-ARS	56	N	Y	N	N	Y	Y	P2	Cavigelli et al.	2009	Renewable Agriculture and Food Systems 24(2). 102.119	Long-term economic performance of organic and conventional field crops in the mid-atlantic region	USDA.ARS	experimental station	USDA-ARS Beltsville Farming Systems Project (FSP), 1997-2005	USA	North America	yes	very high	temperate	Beltsville Agricultural Research Center. Maryland	39.03	-76.88	soybean	oil crops	2004	annual	legume	plot	commercial	organic standard	both mono	more conv	standard	no	chisel till	3 yr rotation	3.63	3.74	no	Mg/ha	Tab. 7	NA
S2	USDA-ARS	57	N	Y	N	N	Y	Y	P2	Cavigelli et al.	2009	Renewable Agriculture and Food Systems 24(2). 102.119	Long-term economic performance of organic and conventional field crops in the mid-atlantic region	USDA.ARS	experimental station	USDA-ARS Beltsville Farming Systems Project (FSP), 1997-2005	USA	North America	yes	very high	temperate	Beltsville Agricultural Research Center. Maryland	39.03	-76.88	soybean	oil crops	2005	annual	legume	plot	commercial	organic standard	both mono	more conv	no.till	no	no.till	3 yr rotation	4.35	3.37	no	Mg/ha	Tab. 7	NA
S2	USDA-ARS	58	N	Y	N	N	Y	Y	P2	Cavigelli et al.	2009	Renewable Agriculture and Food Systems 24(2). 102.119	Long-term economic performance of organic and conventional field crops in the mid-atlantic region	USDA.ARS	experimental station	USDA-ARS Beltsville Farming Systems Project (FSP), 1997-2005	USA	North America	yes	very high	temperate	Beltsville Agricultural Research Center. Maryland	39.03	-76.88	soybean	oil crops	2005	annual	legume	plot	commercial	organic standard	both mono	more conv	standard	no	chisel till	3 yr rotation	4.16	3.37	no	Mg/ha	Tab. 7	NA
S2	USDA-ARS	59	N	Y	N	N	Y	Y	P2	Cavigelli et al.	2009	Renewable Agriculture and Food Systems 24(2). 102.119	Long-term economic performance of organic and conventional field crops in the mid-atlantic region	USDA.ARS	experimental station	USDA-ARS Beltsville Farming Systems Project (FSP), 1997-2005	USA	North America	yes	very high	temperate	Beltsville Agricultural Research Center. Maryland	39.03	-76.88	soybean	oil crops	2001	annual	legume	plot	commercial	organic standard	both mono	more conv	no.till	no	no.till	3 yr rotation	4.31	3.28	no	Mg/ha	Tab. 7	NA
S2	USDA-ARS	60	N	Y	N	N	Y	Y	P2	Cavigelli et al.	2009	Renewable Agriculture and Food Systems 24(2). 102.119	Long-term economic performance of organic and conventional field crops in the mid-atlantic region	USDA.ARS	experimental station	USDA-ARS Beltsville Farming Systems Project (FSP), 1997-2005	USA	North America	yes	very high	temperate	Beltsville Agricultural Research Center. Maryland	39.03	-76.88	soybean	oil crops	2001	annual	legume	plot	commercial	organic standard	both mono	more conv	standard	no	chisel till	3 yr rotation	4.24	3.28	no	Mg/ha	Tab. 7	NA
S2	USDA-ARS	61	N	Y	N	N	Y	Y	P2	Cavigelli et al.	2009	Renewable Agriculture and Food Systems 24(2). 102.119	Long-term economic performance of organic and conventional field crops in the mid-atlantic region	USDA.ARS	experimental station	USDA-ARS Beltsville Farming Systems Project (FSP), 1997-2005	USA	North America	yes	very high	temperate	Beltsville Agricultural Research Center. Maryland	39.03	-76.88	corn	cereals	2003	annual	non-legume	plot	commercial	organic standard	both mono	more conv	standard	no	chisel till	3 yr rotation	5.59	3.16	no	Mg/ha	Tab. 7	NA
S2	USDA-ARS	62	N	Y	N	N	Y	Y	P2	Cavigelli et al.	2009	Renewable Agriculture and Food Systems 24(2). 102.119	Long-term economic performance of organic and conventional field crops in the mid-atlantic region	USDA.ARS	experimental station	USDA-ARS Beltsville Farming Systems Project (FSP), 1997-2005	USA	North America	yes	very high	temperate	Beltsville Agricultural Research Center. Maryland	39.03	-76.88	corn	cereals	2003	annual	non-legume	plot	commercial	organic standard	both mono	more conv	no.till	no	no.till	3 yr rotation	4.3	3.16	no	Mg/ha	Tab. 7	NA
S2	USDA-ARS	63	N	Y	N	N	Y	Y	P2	Cavigelli et al.	2009	Renewable Agriculture and Food Systems 24(2). 102.119	Long-term economic performance of organic and conventional field crops in the mid-atlantic region	USDA.ARS	experimental station	USDA-ARS Beltsville Farming Systems Project (FSP), 1997-2005	USA	North America	yes	very high	temperate	Beltsville Agricultural Research Center. Maryland	39.03	-76.88	soybean	oil crops	2003	annual	legume	plot	commercial	organic standard	both mono	more conv	no.till	no	no.till	3 yr rotation	4.05	2.98	no	Mg/ha	Tab. 7	NA
S2	USDA-ARS	64	N	Y	N	N	Y	Y	P2	Cavigelli et al.	2009	Renewable Agriculture and Food Systems 24(2). 102.119	Long-term economic performance of organic and conventional field crops in the mid-atlantic region	USDA.ARS	experimental station	USDA-ARS Beltsville Farming Systems Project (FSP), 1997-2005	USA	North America	yes	very high	temperate	Beltsville Agricultural Research Center. Maryland	39.03	-76.88	soybean	oil crops	2003	annual	legume	plot	commercial	organic standard	both mono	more conv	standard	no	chisel till	3 yr rotation	3.39	2.98	no	Mg/ha	Tab. 7	NA
S2	USDA-ARS	65	N	Y	N	N	Y	Y	P2	Cavigelli et al.	2009	Renewable Agriculture and Food Systems 24(2). 102.119	Long-term economic performance of organic and conventional field crops in the mid-atlantic region	USDA.ARS	experimental station	USDA-ARS Beltsville Farming Systems Project (FSP), 1997-2005	USA	North America	yes	very high	temperate	Beltsville Agricultural Research Center. Maryland	39.03	-76.88	corn	cereals	1997	annual	non-legume	plot	commercial	organic standard	both mono	more conv	no.till	no	no.till	3 yr rotation	3.81	2.79	no	Mg/ha	Tab. 7	NA
S2	USDA-ARS	66	N	Y	N	N	Y	Y	P2	Cavigelli et al.	2009	Renewable Agriculture and Food Systems 24(2). 102.119	Long-term economic performance of organic and conventional field crops in the mid-atlantic region	USDA.ARS	experimental station	USDA-ARS Beltsville Farming Systems Project (FSP), 1997-2005	USA	North America	yes	very high	temperate	Beltsville Agricultural Research Center. Maryland	39.03	-76.88	corn	cereals	1998	annual	non-legume	plot	commercial	organic standard	both mono	more conv	no.till	no	no.till	3 yr rotation	1.81	2.31	no	Mg/ha	Tab. 7	NA
S2	USDA-ARS	67	N	Y	N	N	Y	Y	P2	Cavigelli et al.	2009	Renewable Agriculture and Food Systems 24(2). 102.119	Long-term economic performance of organic and conventional field crops in the mid-atlantic region	USDA.ARS	experimental station	USDA-ARS Beltsville Farming Systems Project (FSP), 1997-2005	USA	North America	yes	very high	temperate	Beltsville Agricultural Research Center. Maryland	39.03	-76.88	wheat	cereals	2000	annual	non-legume	plot	commercial	organic standard	both mono	more conv	no.till	no	no.till	3 yr rotation	3.29	1.61	no	Mg/ha	Tab. 7	NA
S2	USDA-ARS	68	N	Y	N	N	Y	Y	P2	Cavigelli et al.	2009	Renewable Agriculture and Food Systems 24(2). 102.119	Long-term economic performance of organic and conventional field crops in the mid-atlantic region	USDA.ARS	experimental station	USDA-ARS Beltsville Farming Systems Project (FSP), 1997-2005	USA	North America	yes	very high	temperate	Beltsville Agricultural Research Center. Maryland	39.03	-76.88	wheat	cereals	2000	annual	non-legume	plot	commercial	organic standard	both mono	more conv	standard	no	chisel till	3 yr rotation	2.97	1.61	no	Mg/ha	Tab. 7	NA
S2	USDA-ARS	69	N	Y	N	N	Y	Y	P2	Cavigelli et al.	2009	Renewable Agriculture and Food Systems 24(2). 102.119	Long-term economic performance of organic and conventional field crops in the mid-atlantic region	USDA.ARS	experimental station	USDA-ARS Beltsville Farming Systems Project (FSP), 1997-2005	USA	North America	yes	very high	temperate	Beltsville Agricultural Research Center. Maryland	39.03	-76.88	soybean	oil crops	2002	annual	legume	plot	commercial	organic standard	both mono	more conv	standard	no	chisel till	3 yr rotation	2.05	0.87	no	Mg/ha	Tab. 7	NA
S2	USDA-ARS	70	N	Y	N	N	Y	Y	P2	Cavigelli et al.	2009	Renewable Agriculture and Food Systems 24(2). 102.119	Long-term economic performance of organic and conventional field crops in the mid-atlantic region	USDA.ARS	experimental station	USDA-ARS Beltsville Farming Systems Project (FSP), 1997-2005	USA	North America	yes	very high	temperate	Beltsville Agricultural Research Center. Maryland	39.03	-76.88	soybean	oil crops	2002	annual	legume	plot	commercial	organic standard	both mono	more conv	no.till	no	no.till	3 yr rotation	1.75	0.87	no	Mg/ha	Tab. 7	NA
S2	USDA-ARS	71	N	Y	N	N	Y	Y	P2	Cavigelli et al.	2009	Renewable Agriculture and Food Systems 24(2). 102.119	Long-term economic performance of organic and conventional field crops in the mid-atlantic region	USDA.ARS	experimental station	USDA-ARS Beltsville Farming Systems Project (FSP), 1997-2005	USA	North America	yes	very high	temperate	Beltsville Agricultural Research Center. Maryland	39.03	-76.88	corn	cereals	2002	annual	non-legume	plot	commercial	organic standard	both mono	more conv	no.till	no	no.till	3 yr rotation	3.81	0.55	no	Mg/ha	Tab. 7	NA
S2	USDA-ARS	72	N	Y	N	N	Y	Y	P2	Cavigelli et al.	2009	Renewable Agriculture and Food Systems 24(2). 102.119	Long-term economic performance of organic and conventional field crops in the mid-atlantic region	USDA.ARS	experimental station	USDA-ARS Beltsville Farming Systems Project (FSP), 1997-2005	USA	North America	yes	very high	temperate	Beltsville Agricultural Research Center. Maryland	39.03	-76.88	corn	cereals	2002	annual	non-legume	plot	commercial	organic standard	both mono	more conv	standard	no	chisel till	3 yr rotation	3.36	0.55	no	Mg/ha	Tab. 7	NA
S3	Delmotte et al.	73	N	N	N	N	Y	N	P3	Delmotte et al.	2011	European Journal of Agronomy	On farm assessment of rice yield variability and productivity gaps between organic and conventional cropping systems	INRA UMR 0951 Innovation F.34000 Montpellier. France	survey	farm survey	France	Europe	yes	very high	temperate	South of France	43.5	4.37	rice	cereals	1992	annual	non-legume	field	commercial	certified	both mono	similar	no.till	yes	conv	org	6.868111371	6.0938	no	t/ha	from author	NA
S3	Delmotte et al.	74	N	N	N	N	Y	N	P3	Delmotte et al.	2011	European Journal of Agronomy	On farm assessment of rice yield variability and productivity gaps between organic and conventional cropping systems	INRA UMR 0951 Innovation F.34000 Montpellier. France	survey	farm survey	France	Europe	yes	very high	temperate	South of France	43.5	4.37	rice	cereals	1993	annual	non-legume	field	commercial	certified	both mono	similar	no.till	yes	conv	org	5.48954284	6.828	no	t/ha	from author	NA
S3	Delmotte et al.	75	N	N	N	N	Y	N	P3	Delmotte et al.	2011	European Journal of Agronomy	On farm assessment of rice yield variability and productivity gaps between organic and conventional cropping systems	INRA UMR 0951 Innovation F.34000 Montpellier. France	survey	farm survey	France	Europe	yes	very high	temperate	South of France	43.5	4.37	rice	cereals	1998	annual	non-legume	field	commercial	certified	both mono	similar	no.till	yes	conv	org	6.182503425	4.528584023	no	t/ha	from author	NA
S3	Delmotte et al.	76	N	N	N	N	Y	N	P3	Delmotte et al.	2011	European Journal of Agronomy	On farm assessment of rice yield variability and productivity gaps between organic and conventional cropping systems	INRA UMR 0951 Innovation F.34000 Montpellier. France	survey	farm survey	France	Europe	yes	very high	temperate	South of France	43.5	4.37	rice	cereals	1999	annual	non-legume	field	commercial	certified	both mono	similar	no.till	yes	conv	org	6.202961387	3.506	no	t/ha	from author	NA
S3	Delmotte et al.	77	N	N	N	N	Y	N	P3	Delmotte et al.	2011	European Journal of Agronomy	On farm assessment of rice yield variability and productivity gaps between organic and conventional cropping systems	INRA UMR 0951 Innovation F.34000 Montpellier. France	survey	farm survey	France	Europe	yes	very high	temperate	South of France	43.5	4.37	rice	cereals	2000	annual	non-legume	field	commercial	certified	both mono	similar	no.till	yes	conv	org	6.260351312	4.647	no	t/ha	from author	NA
S3	Delmotte et al.	78	N	N	N	N	Y	N	P3	Delmotte et al.	2011	European Journal of Agronomy	On farm assessment of rice yield variability and productivity gaps between organic and conventional cropping systems	INRA UMR 0951 Innovation F.34000 Montpellier. France	survey	farm survey	France	Europe	yes	very high	temperate	South of France	43.5	4.37	rice	cereals	2001	annual	non-legume	field	commercial	certified	both mono	similar	no.till	yes	conv	org	6.49726087	3.566707196	no	t/ha	from author	NA
S3	Delmotte et al.	79	N	N	N	N	Y	N	P3	Delmotte et al.	2011	European Journal of Agronomy	On farm assessment of rice yield variability and productivity gaps between organic and conventional cropping systems	INRA UMR 0951 Innovation F.34000 Montpellier. France	survey	farm survey	France	Europe	yes	very high	temperate	South of France	43.5	4.37	rice	cereals	2002	annual	non-legume	field	commercial	certified	both mono	similar	no.till	yes	conv	org	6.648666667	4.077454545	no	t/ha	from author	NA
S3	Delmotte et al.	80	N	N	N	N	Y	N	P3	Delmotte et al.	2011	European Journal of Agronomy	On farm assessment of rice yield variability and productivity gaps between organic and conventional cropping systems	INRA UMR 0951 Innovation F.34000 Montpellier. France	survey	farm survey	France	Europe	yes	very high	temperate	South of France	43.5	4.37	rice	cereals	2004	annual	non-legume	field	commercial	certified	both mono	similar	no.till	yes	conv	org	4.033	3.9031856	no	t/ha	from author	NA
S3	Delmotte et al.	81	N	N	N	N	Y	N	P3	Delmotte et al.	2011	European Journal of Agronomy	On farm assessment of rice yield variability and productivity gaps between organic and conventional cropping systems	INRA UMR 0951 Innovation F.34000 Montpellier. France	survey	farm survey	France	Europe	yes	very high	temperate	South of France	43.5	4.37	rice	cereals	2006	annual	non-legume	field	commercial	certified	both mono	similar	no.till	yes	conv	org	6.158277778	5.699501206	no	t/ha	from author	NA
S4	UC Davis	82	N	Y	Y	N	Y	Y	P4	LTRAS	undated	https://asi.ucdavis.edu/programs/rr/research/data	Century experiment, UC Davis	University of California Davis	experimental station	UC Davis, Long-Term Research on Agricultural Systems (LTRAS)/Century experiment, 1994-2016	USA	North America	yes	very high	temperate	Russell Ranch near Davis California	38.53	-121.78	tomato	vegetables	1994	annual	non-legume	plot	commercial	organic standard	org multi.crop	similar	standard	yes	CMT	OMT	65587.25265	48677.0098	no	kg/ha	from author	NA
S4	UC Davis	83	N	Y	Y	N	Y	Y	P4	LTRAS	undated	https://asi.ucdavis.edu/programs/rr/research/data	Century experiment, UC Davis	University of California Davis	experimental station	UC Davis, Long-Term Research on Agricultural Systems (LTRAS)/Century experiment, 1994-2016	USA	North America	yes	very high	temperate	Russell Ranch near Davis California	38.53	-121.78	tomato	vegetables	1995	annual	non-legume	plot	commercial	organic standard	org multi.crop	similar	standard	yes	CMT	OMT	25977.60497	63603.28282	no	kg/ha	from author	NA
S4	UC Davis	84	N	Y	Y	N	Y	Y	P4	LTRAS	undated	https://asi.ucdavis.edu/programs/rr/research/data	Century experiment, UC Davis	University of California Davis	experimental station	UC Davis, Long-Term Research on Agricultural Systems (LTRAS)/Century experiment, 1994-2016	USA	North America	yes	very high	temperate	Russell Ranch near Davis California	38.53	-121.78	tomato	vegetables	1996	annual	non-legume	plot	commercial	organic standard	org multi.crop	similar	standard	yes	CMT	OMT	52087.34544	51445.2272	no	kg/ha	from author	NA
S4	UC Davis	85	N	Y	Y	N	Y	Y	P4	LTRAS	undated	https://asi.ucdavis.edu/programs/rr/research/data	Century experiment, UC Davis	University of California Davis	experimental station	UC Davis, Long-Term Research on Agricultural Systems (LTRAS)/Century experiment, 1994-2016	USA	North America	yes	very high	temperate	Russell Ranch near Davis California	38.53	-121.78	tomato	vegetables	1997	annual	non-legume	plot	commercial	organic standard	org multi.crop	similar	standard	yes	CMT	OMT	54721.03153	56826.23102	no	kg/ha	from author	NA
S4	UC Davis	86	N	Y	Y	N	Y	Y	P4	LTRAS	undated	https://asi.ucdavis.edu/programs/rr/research/data	Century experiment, UC Davis	University of California Davis	experimental station	UC Davis, Long-Term Research on Agricultural Systems (LTRAS)/Century experiment, 1994-2016	USA	North America	yes	very high	temperate	Russell Ranch near Davis California	38.53	-121.78	tomato	vegetables	1998	annual	non-legume	plot	commercial	organic standard	org multi.crop	similar	standard	yes	CMT	OMT	58834.42835	65194.95556	no	kg/ha	from author	NA
S4	UC Davis	87	N	Y	Y	N	Y	Y	P4	LTRAS	undated	https://asi.ucdavis.edu/programs/rr/research/data	Century experiment, UC Davis	University of California Davis	experimental station	UC Davis, Long-Term Research on Agricultural Systems (LTRAS)/Century experiment, 1994-2016	USA	North America	yes	very high	temperate	Russell Ranch near Davis California	38.53	-121.78	tomato	vegetables	1999	annual	non-legume	plot	commercial	organic standard	org multi.crop	similar	standard	yes	CMT	OMT	23767.5926	69718.67978	no	kg/ha	from author	NA
S4	UC Davis	88	N	Y	Y	N	Y	Y	P4	LTRAS	undated	https://asi.ucdavis.edu/programs/rr/research/data	Century experiment, UC Davis	University of California Davis	experimental station	UC Davis, Long-Term Research on Agricultural Systems (LTRAS)/Century experiment, 1994-2016	USA	North America	yes	very high	temperate	Russell Ranch near Davis California	38.53	-121.78	tomato	vegetables	2000	annual	non-legume	plot	commercial	organic standard	org multi.crop	similar	standard	yes	CMT	OMT	79169.49664	70043.57632	no	kg/ha	from author	NA
S4	UC Davis	89	N	Y	Y	N	Y	Y	P4	LTRAS	undated	https://asi.ucdavis.edu/programs/rr/research/data	Century experiment, UC Davis	University of California Davis	experimental station	UC Davis, Long-Term Research on Agricultural Systems (LTRAS)/Century experiment, 1994-2016	USA	North America	yes	very high	temperate	Russell Ranch near Davis California	38.53	-121.78	tomato	vegetables	2001	annual	non-legume	plot	commercial	organic standard	org multi.crop	similar	standard	yes	CMT	OMT	62597.35355	72468.78206	no	kg/ha	from author	NA
S4	UC Davis	90	N	Y	Y	N	Y	Y	P4	LTRAS	undated	https://asi.ucdavis.edu/programs/rr/research/data	Century experiment, UC Davis	University of California Davis	experimental station	UC Davis, Long-Term Research on Agricultural Systems (LTRAS)/Century experiment, 1994-2016	USA	North America	yes	very high	temperate	Russell Ranch near Davis California	38.53	-121.78	tomato	vegetables	2002	annual	non-legume	plot	commercial	organic standard	org multi.crop	similar	standard	yes	CMT	OMT	79130.50509	66295.92431	no	kg/ha	from author	NA
S4	UC Davis	91	N	Y	N	N	Y	N	P4	LTRAS	undated	https://asi.ucdavis.edu/programs/rr/research/data	Century experiment, UC Davis	University of California Davis	experimental station	UC Davis, Long-Term Research on Agricultural Systems (LTRAS)/Century experiment, 1994-2016	USA	North America	yes	very high	temperate	Russell Ranch near Davis California	38.53	-121.78	tomato	vegetables	2003	annual	non-legume	plot	commercial	organic standard	org multi.crop	similar	standard	yes	CMT	OMT	45850.78824	58229.44823	no	kg/ha	from author	NA
S4	UC Davis	92	N	Y	N	N	Y	N	P4	LTRAS	undated	https://asi.ucdavis.edu/programs/rr/research/data	Century experiment, UC Davis	University of California Davis	experimental station	UC Davis, Long-Term Research on Agricultural Systems (LTRAS)/Century experiment, 1994-2016	USA	North America	yes	very high	temperate	Russell Ranch near Davis California	38.53	-121.78	tomato	vegetables	2004	annual	non-legume	plot	commercial	organic standard	org multi.crop	similar	standard	yes	CMT	OMT	62169.83599	62009.98438	no	kg/ha	from author	NA
S4	UC Davis	93	N	Y	N	N	Y	N	P4	LTRAS	undated	https://asi.ucdavis.edu/programs/rr/research/data	Century experiment, UC Davis	University of California Davis	experimental station	UC Davis, Long-Term Research on Agricultural Systems (LTRAS)/Century experiment, 1994-2016	USA	North America	yes	very high	temperate	Russell Ranch near Davis California	38.53	-121.78	tomato	vegetables	2005	annual	non-legume	plot	commercial	organic standard	org multi.crop	similar	standard	yes	CMT	OMT	76274.18631	59294.64716	no	kg/ha	from author	NA
S4	UC Davis	94	N	Y	N	N	Y	N	P4	LTRAS	undated	https://asi.ucdavis.edu/programs/rr/research/data	Century experiment, UC Davis	University of California Davis	experimental station	UC Davis, Long-Term Research on Agricultural Systems (LTRAS)/Century experiment, 1994-2016	USA	North America	yes	very high	temperate	Russell Ranch near Davis California	38.53	-121.78	tomato	vegetables	2006	annual	non-legume	plot	commercial	organic standard	org multi.crop	similar	standard	yes	CMT	OMT	76141.15017	69423.29741	no	kg/ha	from author	NA
S4	UC Davis	95	N	Y	N	N	Y	N	P4	LTRAS	undated	https://asi.ucdavis.edu/programs/rr/research/data	Century experiment, UC Davis	University of California Davis	experimental station	UC Davis, Long-Term Research on Agricultural Systems (LTRAS)/Century experiment, 1994-2016	USA	North America	yes	very high	temperate	Russell Ranch near Davis California	38.53	-121.78	tomato	vegetables	2007	annual	non-legume	plot	commercial	organic standard	org multi.crop	similar	standard	yes	CMT	OMT	83426.72759	73643.20993	no	kg/ha	from author	NA
S4	UC Davis	96	N	Y	N	N	Y	N	P4	LTRAS	undated	https://asi.ucdavis.edu/programs/rr/research/data	Century experiment, UC Davis	University of California Davis	experimental station	UC Davis, Long-Term Research on Agricultural Systems (LTRAS)/Century experiment, 1994-2016	USA	North America	yes	very high	temperate	Russell Ranch near Davis California	38.53	-121.78	tomato	vegetables	2008	annual	non-legume	plot	commercial	organic standard	org multi.crop	similar	standard	yes	CMT	OMT	81223.07315	69107.05101	no	kg/ha	from author	NA
S4	UC Davis	97	N	Y	N	N	Y	N	P4	LTRAS	undated	https://asi.ucdavis.edu/programs/rr/research/data	Century experiment, UC Davis	University of California Davis	experimental station	UC Davis, Long-Term Research on Agricultural Systems (LTRAS)/Century experiment, 1994-2016	USA	North America	yes	very high	temperate	Russell Ranch near Davis California	38.53	-121.78	tomato	vegetables	2009	annual	non-legume	plot	commercial	organic standard	org multi.crop	similar	standard	yes	CMT	OMT	80546.22772	79762.96651	no	kg/ha	from author	NA
S4	UC Davis	98	N	Y	N	N	Y	N	P4	LTRAS	undated	https://asi.ucdavis.edu/programs/rr/research/data	Century experiment, UC Davis	University of California Davis	experimental station	UC Davis, Long-Term Research on Agricultural Systems (LTRAS)/Century experiment, 1994-2016	USA	North America	yes	very high	temperate	Russell Ranch near Davis California	38.53	-121.78	tomato	vegetables	2010	annual	non-legume	plot	commercial	organic standard	org multi.crop	similar	standard	yes	CMT	OMT	76586.80947	64478.667	no	kg/ha	from author	NA
S4	UC Davis	99	N	Y	N	N	Y	N	P4	LTRAS	undated	https://asi.ucdavis.edu/programs/rr/research/data	Century experiment, UC Davis	University of California Davis	experimental station	UC Davis, Long-Term Research on Agricultural Systems (LTRAS)/Century experiment, 1994-2016	USA	North America	yes	very high	temperate	Russell Ranch near Davis California	38.53	-121.78	tomato	vegetables	2011	annual	non-legume	plot	commercial	organic standard	org multi.crop	similar	standard	yes	CMT	OMT	72938.05217	74010.35569	no	kg/ha	from author	NA
S4	UC Davis	100	N	N	N	N	N	N	P4	LTRAS	undated	https://asi.ucdavis.edu/programs/rr/research/data	Century experiment, UC Davis	University of California Davis	experimental station	UC Davis, Long-Term Research on Agricultural Systems (LTRAS)/Century experiment, 1994-2016	USA	North America	yes	very high	temperate	Russell Ranch near Davis California	38.53	-121.78	tomato	vegetables	2012	annual	non-legume	plot	commercial	organic standard	org multi.crop	similar	standard	yes	CMT	OMT	86796.47667	85909.55421	no	kg/ha	from author	NA
S4	UC Davis	101	N	N	N	N	N	N	P4	LTRAS	undated	https://asi.ucdavis.edu/programs/rr/research/data	Century experiment, UC Davis	University of California Davis	experimental station	UC Davis, Long-Term Research on Agricultural Systems (LTRAS)/Century experiment, 1994-2016	USA	North America	yes	very high	temperate	Russell Ranch near Davis California	38.53	-121.78	tomato	vegetables	2013	annual	non-legume	plot	commercial	organic standard	org multi.crop	similar	standard	yes	CMT	OMT	100893.4364	95703.32865	no	kg/ha	from author	NA
S4	UC Davis	102	N	N	N	N	N	N	P4	LTRAS	undated	https://asi.ucdavis.edu/programs/rr/research/data	Century experiment, UC Davis	University of California Davis	experimental station	UC Davis, Long-Term Research on Agricultural Systems (LTRAS)/Century experiment, 1994-2016	USA	North America	yes	very high	temperate	Russell Ranch near Davis California	38.53	-121.78	tomato	vegetables	2014	annual	non-legume	plot	commercial	organic standard	org multi.crop	similar	standard	yes	CMT	OMT	88716.3078	98570.75881	no	kg/ha	from author	NA
S4	UC Davis	103	N	N	N	N	N	N	P4	LTRAS	undated	https://asi.ucdavis.edu/programs/rr/research/data	Century experiment, UC Davis	University of California Davis	experimental station	UC Davis, Long-Term Research on Agricultural Systems (LTRAS)/Century experiment, 1994-2016	USA	North America	yes	very high	temperate	Russell Ranch near Davis California	38.53	-121.78	tomato	vegetables	2015	annual	non-legume	plot	commercial	organic standard	org multi.crop	similar	standard	yes	CMT	OMT	114414.1016	94645.41128	no	kg/ha	from author	NA
S4	UC Davis	104	N	N	N	N	N	N	P4	LTRAS	undated	https://asi.ucdavis.edu/programs/rr/research/data	Century experiment, UC Davis	University of California Davis	experimental station	UC Davis, Long-Term Research on Agricultural Systems (LTRAS)/Century experiment, 1994-2016	USA	North America	yes	very high	temperate	Russell Ranch near Davis California	38.53	-121.78	tomato	vegetables	2016	annual	non-legume	plot	commercial	organic standard	org multi.crop	similar	standard	yes	CMT	OMT	122846.486	88056.73467	no	kg/ha	from author	NA
S4	UC Davis	105	N	Y	Y	N	Y	Y	P4	LTRAS	undated	https://asi.ucdavis.edu/programs/rr/research/data	Century experiment, UC Davis	University of California Davis	experimental station	UC Davis, Long-Term Research on Agricultural Systems (LTRAS)/Century experiment, 1994-2016	USA	North America	yes	very high	temperate	Russell Ranch near Davis California	38.53	-121.78	tomato	vegetables	1994	annual	non-legume	plot	commercial	organic standard	org multi.crop	similar	standard	yes	CWT	OMT	68253.21211	48677.0098	no	kg/ha	from author	NA
S4	UC Davis	106	N	Y	Y	N	Y	Y	P4	LTRAS	undated	https://asi.ucdavis.edu/programs/rr/research/data	Century experiment, UC Davis	University of California Davis	experimental station	UC Davis, Long-Term Research on Agricultural Systems (LTRAS)/Century experiment, 1994-2016	USA	North America	yes	very high	temperate	Russell Ranch near Davis California	38.53	-121.78	tomato	vegetables	1995	annual	non-legume	plot	commercial	organic standard	org multi.crop	similar	standard	yes	CWT	OMT	36432.196	63603.28282	no	kg/ha	from author	NA
S4	UC Davis	107	N	Y	Y	N	Y	Y	P4	LTRAS	undated	https://asi.ucdavis.edu/programs/rr/research/data	Century experiment, UC Davis	University of California Davis	experimental station	UC Davis, Long-Term Research on Agricultural Systems (LTRAS)/Century experiment, 1994-2016	USA	North America	yes	very high	temperate	Russell Ranch near Davis California	38.53	-121.78	tomato	vegetables	1996	annual	non-legume	plot	commercial	organic standard	org multi.crop	similar	standard	yes	CWT	OMT	47813.83454	51445.2272	no	kg/ha	from author	NA
S4	UC Davis	108	N	Y	Y	N	Y	Y	P4	LTRAS	undated	https://asi.ucdavis.edu/programs/rr/research/data	Century experiment, UC Davis	University of California Davis	experimental station	UC Davis, Long-Term Research on Agricultural Systems (LTRAS)/Century experiment, 1994-2016	USA	North America	yes	very high	temperate	Russell Ranch near Davis California	38.53	-121.78	tomato	vegetables	1997	annual	non-legume	plot	commercial	organic standard	org multi.crop	similar	standard	yes	CWT	OMT	75109.76982	56826.23102	no	kg/ha	from author	NA
S4	UC Davis	109	N	Y	Y	N	Y	Y	P4	LTRAS	undated	https://asi.ucdavis.edu/programs/rr/research/data	Century experiment, UC Davis	University of California Davis	experimental station	UC Davis, Long-Term Research on Agricultural Systems (LTRAS)/Century experiment, 1994-2016	USA	North America	yes	very high	temperate	Russell Ranch near Davis California	38.53	-121.78	tomato	vegetables	1998	annual	non-legume	plot	commercial	organic standard	org multi.crop	similar	standard	yes	CWT	OMT	53588.99129	65194.95556	no	kg/ha	from author	NA
S4	UC Davis	110	N	Y	Y	N	Y	Y	P4	LTRAS	undated	https://asi.ucdavis.edu/programs/rr/research/data	Century experiment, UC Davis	University of California Davis	experimental station	UC Davis, Long-Term Research on Agricultural Systems (LTRAS)/Century experiment, 1994-2016	USA	North America	yes	very high	temperate	Russell Ranch near Davis California	38.53	-121.78	tomato	vegetables	1999	annual	non-legume	plot	commercial	organic standard	org multi.crop	similar	standard	yes	CWT	OMT	92329.56865	69718.67978	no	kg/ha	from author	NA
S4	UC Davis	111	N	Y	Y	N	Y	Y	P4	LTRAS	undated	https://asi.ucdavis.edu/programs/rr/research/data	Century experiment, UC Davis	University of California Davis	experimental station	UC Davis, Long-Term Research on Agricultural Systems (LTRAS)/Century experiment, 1994-2016	USA	North America	yes	very high	temperate	Russell Ranch near Davis California	38.53	-121.78	tomato	vegetables	2000	annual	non-legume	plot	commercial	organic standard	org multi.crop	similar	standard	yes	CWT	OMT	75368.97864	70043.57632	no	kg/ha	from author	NA
S4	UC Davis	112	N	Y	Y	N	Y	Y	P4	LTRAS	undated	https://asi.ucdavis.edu/programs/rr/research/data	Century experiment, UC Davis	University of California Davis	experimental station	UC Davis, Long-Term Research on Agricultural Systems (LTRAS)/Century experiment, 1994-2016	USA	North America	yes	very high	temperate	Russell Ranch near Davis California	38.53	-121.78	tomato	vegetables	2001	annual	non-legume	plot	commercial	organic standard	org multi.crop	similar	standard	yes	CWT	OMT	58263.69227	72468.78206	no	kg/ha	from author	NA
S4	UC Davis	113	N	Y	Y	N	Y	Y	P4	LTRAS	undated	https://asi.ucdavis.edu/programs/rr/research/data	Century experiment, UC Davis	University of California Davis	experimental station	UC Davis, Long-Term Research on Agricultural Systems (LTRAS)/Century experiment, 1994-2016	USA	North America	yes	very high	temperate	Russell Ranch near Davis California	38.53	-121.78	tomato	vegetables	2002	annual	non-legume	plot	commercial	organic standard	org multi.crop	similar	standard	yes	CWT	OMT	67840.00278	66295.92431	no	kg/ha	from author	NA
S4	UC Davis	114	N	Y	N	N	Y	N	P4	LTRAS	undated	https://asi.ucdavis.edu/programs/rr/research/data	Century experiment, UC Davis	University of California Davis	experimental station	UC Davis, Long-Term Research on Agricultural Systems (LTRAS)/Century experiment, 1994-2016	USA	North America	yes	very high	temperate	Russell Ranch near Davis California	38.53	-121.78	tomato	vegetables	2003	annual	non-legume	plot	commercial	organic standard	org multi.crop	similar	standard	yes	CWT	OMT	44808.15986	58229.44823	no	kg/ha	from author	NA
S4	UC Davis	115	N	Y	N	N	Y	N	P4	LTRAS	undated	https://asi.ucdavis.edu/programs/rr/research/data	Century experiment, UC Davis	University of California Davis	experimental station	UC Davis, Long-Term Research on Agricultural Systems (LTRAS)/Century experiment, 1994-2016	USA	North America	yes	very high	temperate	Russell Ranch near Davis California	38.53	-121.78	tomato	vegetables	2004	annual	non-legume	plot	commercial	organic standard	org multi.crop	similar	standard	yes	CWT	OMT	70414.51289	62009.98438	no	kg/ha	from author	NA
S4	UC Davis	116	N	Y	N	N	Y	N	P4	LTRAS	undated	https://asi.ucdavis.edu/programs/rr/research/data	Century experiment, UC Davis	University of California Davis	experimental station	UC Davis, Long-Term Research on Agricultural Systems (LTRAS)/Century experiment, 1994-2016	USA	North America	yes	very high	temperate	Russell Ranch near Davis California	38.53	-121.78	tomato	vegetables	2005	annual	non-legume	plot	commercial	organic standard	org multi.crop	similar	standard	yes	CWT	OMT	64373.42129	59294.64716	no	kg/ha	from author	NA
S4	UC Davis	117	N	Y	N	N	Y	N	P4	LTRAS	undated	https://asi.ucdavis.edu/programs/rr/research/data	Century experiment, UC Davis	University of California Davis	experimental station	UC Davis, Long-Term Research on Agricultural Systems (LTRAS)/Century experiment, 1994-2016	USA	North America	yes	very high	temperate	Russell Ranch near Davis California	38.53	-121.78	tomato	vegetables	2006	annual	non-legume	plot	commercial	organic standard	org multi.crop	similar	standard	yes	CWT	OMT	83748.58519	69423.29741	no	kg/ha	from author	NA
S4	UC Davis	118	N	Y	N	N	Y	N	P4	LTRAS	undated	https://asi.ucdavis.edu/programs/rr/research/data	Century experiment, UC Davis	University of California Davis	experimental station	UC Davis, Long-Term Research on Agricultural Systems (LTRAS)/Century experiment, 1994-2016	USA	North America	yes	very high	temperate	Russell Ranch near Davis California	38.53	-121.78	tomato	vegetables	2007	annual	non-legume	plot	commercial	organic standard	org multi.crop	similar	standard	yes	CWT	OMT	81289.31675	73643.20993	no	kg/ha	from author	NA
S4	UC Davis	119	N	Y	N	N	Y	N	P4	LTRAS	undated	https://asi.ucdavis.edu/programs/rr/research/data	Century experiment, UC Davis	University of California Davis	experimental station	UC Davis, Long-Term Research on Agricultural Systems (LTRAS)/Century experiment, 1994-2016	USA	North America	yes	very high	temperate	Russell Ranch near Davis California	38.53	-121.78	tomato	vegetables	2008	annual	non-legume	plot	commercial	organic standard	org multi.crop	similar	standard	yes	CWT	OMT	73003.37011	69107.05101	no	kg/ha	from author	NA
S4	UC Davis	120	N	Y	N	N	Y	N	P4	LTRAS	undated	https://asi.ucdavis.edu/programs/rr/research/data	Century experiment, UC Davis	University of California Davis	experimental station	UC Davis, Long-Term Research on Agricultural Systems (LTRAS)/Century experiment, 1994-2016	USA	North America	yes	very high	temperate	Russell Ranch near Davis California	38.53	-121.78	tomato	vegetables	2009	annual	non-legume	plot	commercial	organic standard	org multi.crop	similar	standard	yes	CWT	OMT	61471.66275	79762.96651	no	kg/ha	from author	NA
S4	UC Davis	121	N	Y	N	N	Y	N	P4	LTRAS	undated	https://asi.ucdavis.edu/programs/rr/research/data	Century experiment, UC Davis	University of California Davis	experimental station	UC Davis, Long-Term Research on Agricultural Systems (LTRAS)/Century experiment, 1994-2016	USA	North America	yes	very high	temperate	Russell Ranch near Davis California	38.53	-121.78	tomato	vegetables	2010	annual	non-legume	plot	commercial	organic standard	org multi.crop	similar	standard	yes	CWT	OMT	61545.35966	64478.667	no	kg/ha	from author	NA
S4	UC Davis	122	N	Y	N	N	Y	N	P4	LTRAS	undated	https://asi.ucdavis.edu/programs/rr/research/data	Century experiment, UC Davis	University of California Davis	experimental station	UC Davis, Long-Term Research on Agricultural Systems (LTRAS)/Century experiment, 1994-2016	USA	North America	yes	very high	temperate	Russell Ranch near Davis California	38.53	-121.78	tomato	vegetables	2011	annual	non-legume	plot	commercial	organic standard	org multi.crop	similar	standard	yes	CWT	OMT	71188.87278	74010.35569	no	kg/ha	from author	NA
S4	UC Davis	123	N	N	N	N	N	N	P4	LTRAS	undated	https://asi.ucdavis.edu/programs/rr/research/data	Century experiment, UC Davis	University of California Davis	experimental station	UC Davis, Long-Term Research on Agricultural Systems (LTRAS)/Century experiment, 1994-2016	USA	North America	yes	very high	temperate	Russell Ranch near Davis California	38.53	-121.78	tomato	vegetables	2012	annual	non-legume	plot	commercial	organic standard	org multi.crop	similar	standard	yes	CWT	OMT	79518.61775	85909.55421	no	kg/ha	from author	NA
S4	UC Davis	124	N	N	N	N	N	N	P4	LTRAS	undated	https://asi.ucdavis.edu/programs/rr/research/data	Century experiment, UC Davis	University of California Davis	experimental station	UC Davis, Long-Term Research on Agricultural Systems (LTRAS)/Century experiment, 1994-2016	USA	North America	yes	very high	temperate	Russell Ranch near Davis California	38.53	-121.78	tomato	vegetables	2013	annual	non-legume	plot	commercial	organic standard	org multi.crop	similar	standard	yes	CWT	OMT	71847.88539	95703.32865	no	kg/ha	from author	NA
S4	UC Davis	125	N	N	N	N	N	N	P4	LTRAS	undated	https://asi.ucdavis.edu/programs/rr/research/data	Century experiment, UC Davis	University of California Davis	experimental station	UC Davis, Long-Term Research on Agricultural Systems (LTRAS)/Century experiment, 1994-2016	USA	North America	yes	very high	temperate	Russell Ranch near Davis California	38.53	-121.78	tomato	vegetables	2014	annual	non-legume	plot	commercial	organic standard	org multi.crop	similar	standard	yes	CWT	OMT	70650.21421	98570.75881	no	kg/ha	from author	NA
S4	UC Davis	126	N	N	N	N	N	N	P4	LTRAS	undated	https://asi.ucdavis.edu/programs/rr/research/data	Century experiment, UC Davis	University of California Davis	experimental station	UC Davis, Long-Term Research on Agricultural Systems (LTRAS)/Century experiment, 1994-2016	USA	North America	yes	very high	temperate	Russell Ranch near Davis California	38.53	-121.78	tomato	vegetables	2015	annual	non-legume	plot	commercial	organic standard	org multi.crop	similar	standard	yes	CWT	OMT	112856.6094	94645.41128	no	kg/ha	from author	NA
S4	UC Davis	127	N	N	N	N	N	N	P4	LTRAS	undated	https://asi.ucdavis.edu/programs/rr/research/data	Century experiment, UC Davis	University of California Davis	experimental station	UC Davis, Long-Term Research on Agricultural Systems (LTRAS)/Century experiment, 1994-2016	USA	North America	yes	very high	temperate	Russell Ranch near Davis California	38.53	-121.78	tomato	vegetables	2016	annual	non-legume	plot	commercial	organic standard	org multi.crop	similar	standard	yes	CWT	OMT	121709.5923	88056.73467	no	kg/ha	from author	NA
S4	UC Davis	128	N	Y	Y	N	Y	Y	P4	LTRAS	undated	https://asi.ucdavis.edu/programs/rr/research/data	Century experiment, UC Davis	University of California Davis	experimental station	UC Davis, Long-Term Research on Agricultural Systems (LTRAS)/Century experiment, 1994-2016	USA	North America	yes	very high	temperate	Russell Ranch near Davis California	38.53	-121.78	tomato	vegetables	1994	annual	non-legume	plot	low input	organic standard	both mono	similar	standard	yes	LMT	OMT	70027.93513	48677.0098	no	kg/ha	from author	NA
S4	UC Davis	129	N	Y	Y	N	Y	Y	P4	LTRAS	undated	https://asi.ucdavis.edu/programs/rr/research/data	Century experiment, UC Davis	University of California Davis	experimental station	UC Davis, Long-Term Research on Agricultural Systems (LTRAS)/Century experiment, 1994-2016	USA	North America	yes	very high	temperate	Russell Ranch near Davis California	38.53	-121.78	tomato	vegetables	1995	annual	non-legume	plot	low input	organic standard	both mono	similar	standard	yes	LMT	OMT	34905.46921	63603.28282	no	kg/ha	from author	NA
S4	UC Davis	130	N	Y	Y	N	Y	Y	P4	LTRAS	undated	https://asi.ucdavis.edu/programs/rr/research/data	Century experiment, UC Davis	University of California Davis	experimental station	UC Davis, Long-Term Research on Agricultural Systems (LTRAS)/Century experiment, 1994-2016	USA	North America	yes	very high	temperate	Russell Ranch near Davis California	38.53	-121.78	tomato	vegetables	1996	annual	non-legume	plot	low input	organic standard	both mono	similar	standard	yes	LMT	OMT	52596.48858	51445.2272	no	kg/ha	from author	NA
S4	UC Davis	131	N	Y	Y	N	Y	Y	P4	LTRAS	undated	https://asi.ucdavis.edu/programs/rr/research/data	Century experiment, UC Davis	University of California Davis	experimental station	UC Davis, Long-Term Research on Agricultural Systems (LTRAS)/Century experiment, 1994-2016	USA	North America	yes	very high	temperate	Russell Ranch near Davis California	38.53	-121.78	tomato	vegetables	1997	annual	non-legume	plot	low input	organic standard	both mono	similar	standard	yes	LMT	OMT	60213.19104	56826.23102	no	kg/ha	from author	NA
S4	UC Davis	132	N	Y	Y	N	Y	Y	P4	LTRAS	undated	https://asi.ucdavis.edu/programs/rr/research/data	Century experiment, UC Davis	University of California Davis	experimental station	UC Davis, Long-Term Research on Agricultural Systems (LTRAS)/Century experiment, 1994-2016	USA	North America	yes	very high	temperate	Russell Ranch near Davis California	38.53	-121.78	tomato	vegetables	1998	annual	non-legume	plot	low input	organic standard	both mono	similar	standard	yes	LMT	OMT	62893.8102	65194.95556	no	kg/ha	from author	NA
S4	UC Davis	133	N	Y	Y	N	Y	Y	P4	LTRAS	undated	https://asi.ucdavis.edu/programs/rr/research/data	Century experiment, UC Davis	University of California Davis	experimental station	UC Davis, Long-Term Research on Agricultural Systems (LTRAS)/Century experiment, 1994-2016	USA	North America	yes	very high	temperate	Russell Ranch near Davis California	38.53	-121.78	tomato	vegetables	1999	annual	non-legume	plot	low input	organic standard	both mono	similar	standard	yes	LMT	OMT	39434.20809	69718.67978	no	kg/ha	from author	NA
S4	UC Davis	134	N	Y	Y	N	Y	Y	P4	LTRAS	undated	https://asi.ucdavis.edu/programs/rr/research/data	Century experiment, UC Davis	University of California Davis	experimental station	UC Davis, Long-Term Research on Agricultural Systems (LTRAS)/Century experiment, 1994-2016	USA	North America	yes	very high	temperate	Russell Ranch near Davis California	38.53	-121.78	tomato	vegetables	2000	annual	non-legume	plot	low input	organic standard	both mono	similar	standard	yes	LMT	OMT	73425.46714	70043.57632	no	kg/ha	from author	NA
S4	UC Davis	135	N	Y	Y	N	Y	Y	P4	LTRAS	undated	https://asi.ucdavis.edu/programs/rr/research/data	Century experiment, UC Davis	University of California Davis	experimental station	UC Davis, Long-Term Research on Agricultural Systems (LTRAS)/Century experiment, 1994-2016	USA	North America	yes	very high	temperate	Russell Ranch near Davis California	38.53	-121.78	tomato	vegetables	2001	annual	non-legume	plot	low input	organic standard	both mono	similar	standard	yes	LMT	OMT	62213.81609	72468.78206	no	kg/ha	from author	NA
S4	UC Davis	136	N	Y	Y	N	Y	Y	P4	LTRAS	undated	https://asi.ucdavis.edu/programs/rr/research/data	Century experiment, UC Davis	University of California Davis	experimental station	UC Davis, Long-Term Research on Agricultural Systems (LTRAS)/Century experiment, 1994-2016	USA	North America	yes	very high	temperate	Russell Ranch near Davis California	38.53	-121.78	tomato	vegetables	2002	annual	non-legume	plot	low input	organic standard	both mono	similar	standard	yes	LMT	OMT	74630.41947	66295.92431	no	kg/ha	from author	NA
S4	UC Davis	137	N	Y	N	N	Y	N	P4	LTRAS	undated	https://asi.ucdavis.edu/programs/rr/research/data	Century experiment, UC Davis	University of California Davis	experimental station	UC Davis, Long-Term Research on Agricultural Systems (LTRAS)/Century experiment, 1994-2016	USA	North America	yes	very high	temperate	Russell Ranch near Davis California	38.53	-121.78	tomato	vegetables	2003	annual	non-legume	plot	low input	organic standard	both mono	similar	standard	yes	LMT	OMT	35912.61202	58229.44823	no	kg/ha	from author	NA
S4	UC Davis	138	N	Y	N	N	Y	N	P4	LTRAS	undated	https://asi.ucdavis.edu/programs/rr/research/data	Century experiment, UC Davis	University of California Davis	experimental station	UC Davis, Long-Term Research on Agricultural Systems (LTRAS)/Century experiment, 1994-2016	USA	North America	yes	very high	temperate	Russell Ranch near Davis California	38.53	-121.78	tomato	vegetables	2004	annual	non-legume	plot	low input	organic standard	both mono	similar	standard	yes	LMT	OMT	59502.4258	62009.98438	no	kg/ha	from author	NA
S4	UC Davis	139	N	Y	N	N	Y	N	P4	LTRAS	undated	https://asi.ucdavis.edu/programs/rr/research/data	Century experiment, UC Davis	University of California Davis	experimental station	UC Davis, Long-Term Research on Agricultural Systems (LTRAS)/Century experiment, 1994-2016	USA	North America	yes	very high	temperate	Russell Ranch near Davis California	38.53	-121.78	tomato	vegetables	2005	annual	non-legume	plot	low input	organic standard	both mono	similar	standard	yes	LMT	OMT	54594.80761	59294.64716	no	kg/ha	from author	NA
S4	UC Davis	140	N	Y	N	N	Y	N	P4	LTRAS	undated	https://asi.ucdavis.edu/programs/rr/research/data	Century experiment, UC Davis	University of California Davis	experimental station	UC Davis, Long-Term Research on Agricultural Systems (LTRAS)/Century experiment, 1994-2016	USA	North America	yes	very high	temperate	Russell Ranch near Davis California	38.53	-121.78	tomato	vegetables	2006	annual	non-legume	plot	low input	organic standard	both mono	similar	standard	yes	LMT	OMT	54771.98132	69423.29741	no	kg/ha	from author	NA
S4	UC Davis	141	N	Y	N	N	Y	N	P4	LTRAS	undated	https://asi.ucdavis.edu/programs/rr/research/data	Century experiment, UC Davis	University of California Davis	experimental station	UC Davis, Long-Term Research on Agricultural Systems (LTRAS)/Century experiment, 1994-2016	USA	North America	yes	very high	temperate	Russell Ranch near Davis California	38.53	-121.78	tomato	vegetables	2007	annual	non-legume	plot	low input	organic standard	both mono	similar	standard	yes	LMT	OMT	57873.0247	73643.20993	no	kg/ha	from author	NA
S4	UC Davis	142	N	Y	N	N	Y	N	P4	LTRAS	undated	https://asi.ucdavis.edu/programs/rr/research/data	Century experiment, UC Davis	University of California Davis	experimental station	UC Davis, Long-Term Research on Agricultural Systems (LTRAS)/Century experiment, 1994-2016	USA	North America	yes	very high	temperate	Russell Ranch near Davis California	38.53	-121.78	tomato	vegetables	2009	annual	non-legume	plot	low input	organic standard	both mono	similar	standard	yes	LMT	OMT	97417.54832	79762.96651	no	kg/ha	from author	NA
S4	UC Davis	143	N	Y	N	N	Y	N	P4	LTRAS	undated	https://asi.ucdavis.edu/programs/rr/research/data	Century experiment, UC Davis	University of California Davis	experimental station	UC Davis, Long-Term Research on Agricultural Systems (LTRAS)/Century experiment, 1994-2016	USA	North America	yes	very high	temperate	Russell Ranch near Davis California	38.53	-121.78	tomato	vegetables	2010	annual	non-legume	plot	low input	organic standard	both mono	similar	standard	yes	LMT	OMT	127021.1538	64478.667	no	kg/ha	from author	NA
S4	UC Davis	144	N	Y	N	N	Y	N	P4	LTRAS	undated	https://asi.ucdavis.edu/programs/rr/research/data	Century experiment, UC Davis	University of California Davis	experimental station	UC Davis, Long-Term Research on Agricultural Systems (LTRAS)/Century experiment, 1994-2016	USA	North America	yes	very high	temperate	Russell Ranch near Davis California	38.53	-121.78	tomato	vegetables	2011	annual	non-legume	plot	low input	organic standard	both mono	similar	standard	yes	LMT	OMT	89828.02103	74010.35569	no	kg/ha	from author	NA
S4	UC Davis	145	N	N	N	N	N	N	P4	LTRAS	undated	https://asi.ucdavis.edu/programs/rr/research/data	Century experiment, UC Davis	University of California Davis	experimental station	UC Davis, Long-Term Research on Agricultural Systems (LTRAS)/Century experiment, 1994-2016	USA	North America	yes	very high	temperate	Russell Ranch near Davis California	38.53	-121.78	tomato	vegetables	2012	annual	non-legume	plot	low input	organic standard	both mono	similar	standard	yes	LMT	OMT	99560.90476	85909.55421	no	kg/ha	from author	NA
S4	UC Davis	146	N	N	N	N	N	N	P4	LTRAS	undated	https://asi.ucdavis.edu/programs/rr/research/data	Century experiment, UC Davis	University of California Davis	experimental station	UC Davis, Long-Term Research on Agricultural Systems (LTRAS)/Century experiment, 1994-2016	USA	North America	yes	very high	temperate	Russell Ranch near Davis California	38.53	-121.78	tomato	vegetables	2013	annual	non-legume	plot	low input	organic standard	both mono	similar	standard	yes	LMT	OMT	100971.2288	95703.32865	no	kg/ha	from author	NA
S4	UC Davis	147	N	N	N	N	N	N	P4	LTRAS	undated	https://asi.ucdavis.edu/programs/rr/research/data	Century experiment, UC Davis	University of California Davis	experimental station	UC Davis, Long-Term Research on Agricultural Systems (LTRAS)/Century experiment, 1994-2016	USA	North America	yes	very high	temperate	Russell Ranch near Davis California	38.53	-121.78	tomato	vegetables	2014	annual	non-legume	plot	low input	organic standard	both mono	similar	standard	yes	LMT	OMT	97888.88096	98570.75881	no	kg/ha	from author	NA
S4	UC Davis	148	N	N	N	N	N	N	P4	LTRAS	undated	https://asi.ucdavis.edu/programs/rr/research/data	Century experiment, UC Davis	University of California Davis	experimental station	UC Davis, Long-Term Research on Agricultural Systems (LTRAS)/Century experiment, 1994-2016	USA	North America	yes	very high	temperate	Russell Ranch near Davis California	38.53	-121.78	tomato	vegetables	2015	annual	non-legume	plot	low input	organic standard	both mono	similar	standard	yes	LMT	OMT	113777.1842	94645.41128	no	kg/ha	from author	NA
S4	UC Davis	149	N	N	N	N	N	N	P4	LTRAS	undated	https://asi.ucdavis.edu/programs/rr/research/data	Century experiment, UC Davis	University of California Davis	experimental station	UC Davis, Long-Term Research on Agricultural Systems (LTRAS)/Century experiment, 1994-2016	USA	North America	yes	very high	temperate	Russell Ranch near Davis California	38.53	-121.78	tomato	vegetables	2016	annual	non-legume	plot	low input	organic standard	both mono	similar	standard	yes	LMT	OMT	130629.6582	88056.73467	no	kg/ha	from author	NA
S4	UC Davis	150	N	Y	Y	N	Y	Y	P4	LTRAS	undated	https://asi.ucdavis.edu/programs/rr/research/data	Century experiment, UC Davis	University of California Davis	experimental station	UC Davis, Long-Term Research on Agricultural Systems (LTRAS)/Century experiment, 1994-2016	USA	North America	yes	very high	temperate	Russell Ranch near Davis California	38.53	-121.78	corn	cereals	1994	annual	non-legume	plot	commercial	organic standard	org multi.crop	similar	standard	yes	CMT	OMT	15414.5156	10318.96809	no	kg/ha	from author	NA
S4	UC Davis	151	N	Y	Y	N	Y	Y	P4	LTRAS	undated	https://asi.ucdavis.edu/programs/rr/research/data	Century experiment, UC Davis	University of California Davis	experimental station	UC Davis, Long-Term Research on Agricultural Systems (LTRAS)/Century experiment, 1994-2016	USA	North America	yes	very high	temperate	Russell Ranch near Davis California	38.53	-121.78	corn	cereals	1995	annual	non-legume	plot	commercial	organic standard	org multi.crop	similar	standard	yes	CMT	OMT	10531.02881	10274.98487	no	kg/ha	from author	NA
S4	UC Davis	152	N	Y	Y	N	Y	Y	P4	LTRAS	undated	https://asi.ucdavis.edu/programs/rr/research/data	Century experiment, UC Davis	University of California Davis	experimental station	UC Davis, Long-Term Research on Agricultural Systems (LTRAS)/Century experiment, 1994-2016	USA	North America	yes	very high	temperate	Russell Ranch near Davis California	38.53	-121.78	corn	cereals	1996	annual	non-legume	plot	commercial	organic standard	org multi.crop	similar	standard	yes	CMT	OMT	11998.74058	7723.454966	no	kg/ha	from author	NA
S4	UC Davis	153	N	Y	Y	N	Y	Y	P4	LTRAS	undated	https://asi.ucdavis.edu/programs/rr/research/data	Century experiment, UC Davis	University of California Davis	experimental station	UC Davis, Long-Term Research on Agricultural Systems (LTRAS)/Century experiment, 1994-2016	USA	North America	yes	very high	temperate	Russell Ranch near Davis California	38.53	-121.78	corn	cereals	1997	annual	non-legume	plot	commercial	organic standard	org multi.crop	similar	standard	yes	CMT	OMT	13915.70859	11615.54556	no	kg/ha	from author	NA
S4	UC Davis	154	N	Y	Y	N	Y	Y	P4	LTRAS	undated	https://asi.ucdavis.edu/programs/rr/research/data	Century experiment, UC Davis	University of California Davis	experimental station	UC Davis, Long-Term Research on Agricultural Systems (LTRAS)/Century experiment, 1994-2016	USA	North America	yes	very high	temperate	Russell Ranch near Davis California	38.53	-121.78	corn	cereals	1998	annual	non-legume	plot	commercial	organic standard	org multi.crop	similar	standard	yes	CMT	OMT	11526.39689	7935.062252	no	kg/ha	from author	NA
S4	UC Davis	155	N	Y	Y	N	Y	Y	P4	LTRAS	undated	https://asi.ucdavis.edu/programs/rr/research/data	Century experiment, UC Davis	University of California Davis	experimental station	UC Davis, Long-Term Research on Agricultural Systems (LTRAS)/Century experiment, 1994-2016	USA	North America	yes	very high	temperate	Russell Ranch near Davis California	38.53	-121.78	corn	cereals	1999	annual	non-legume	plot	commercial	organic standard	org multi.crop	similar	standard	yes	CMT	OMT	10064.9243	7330.820857	no	kg/ha	from author	NA
S4	UC Davis	156	N	Y	Y	N	Y	Y	P4	LTRAS	undated	https://asi.ucdavis.edu/programs/rr/research/data	Century experiment, UC Davis	University of California Davis	experimental station	UC Davis, Long-Term Research on Agricultural Systems (LTRAS)/Century experiment, 1994-2016	USA	North America	yes	very high	temperate	Russell Ranch near Davis California	38.53	-121.78	corn	cereals	2000	annual	non-legume	plot	commercial	organic standard	org multi.crop	similar	standard	yes	CMT	OMT	12873.2313	7489.345831	no	kg/ha	from author	NA
S4	UC Davis	157	N	Y	Y	N	Y	Y	P4	LTRAS	undated	https://asi.ucdavis.edu/programs/rr/research/data	Century experiment, UC Davis	University of California Davis	experimental station	UC Davis, Long-Term Research on Agricultural Systems (LTRAS)/Century experiment, 1994-2016	USA	North America	yes	very high	temperate	Russell Ranch near Davis California	38.53	-121.78	corn	cereals	2001	annual	non-legume	plot	commercial	organic standard	org multi.crop	similar	standard	yes	CMT	OMT	13023.76562	7994.473929	no	kg/ha	from author	NA
S4	UC Davis	158	N	Y	Y	N	Y	Y	P4	LTRAS	undated	https://asi.ucdavis.edu/programs/rr/research/data	Century experiment, UC Davis	University of California Davis	experimental station	UC Davis, Long-Term Research on Agricultural Systems (LTRAS)/Century experiment, 1994-2016	USA	North America	yes	very high	temperate	Russell Ranch near Davis California	38.53	-121.78	corn	cereals	2002	annual	non-legume	plot	commercial	organic standard	org multi.crop	similar	standard	yes	CMT	OMT	12789.81746	5417.706074	no	kg/ha	from author	NA
S4	UC Davis	159	N	Y	N	N	Y	N	P4	LTRAS	undated	https://asi.ucdavis.edu/programs/rr/research/data	Century experiment, UC Davis	University of California Davis	experimental station	UC Davis, Long-Term Research on Agricultural Systems (LTRAS)/Century experiment, 1994-2016	USA	North America	yes	very high	temperate	Russell Ranch near Davis California	38.53	-121.78	corn	cereals	2003	annual	non-legume	plot	commercial	organic standard	org multi.crop	similar	standard	yes	CMT	OMT	13085.93876	7551.150649	no	kg/ha	from author	NA
S4	UC Davis	160	N	Y	N	N	Y	N	P4	LTRAS	undated	https://asi.ucdavis.edu/programs/rr/research/data	Century experiment, UC Davis	University of California Davis	experimental station	UC Davis, Long-Term Research on Agricultural Systems (LTRAS)/Century experiment, 1994-2016	USA	North America	yes	very high	temperate	Russell Ranch near Davis California	38.53	-121.78	corn	cereals	2004	annual	non-legume	plot	commercial	organic standard	org multi.crop	similar	standard	yes	CMT	OMT	13949.49911	5526.729298	no	kg/ha	from author	NA
S4	UC Davis	161	N	Y	N	N	Y	N	P4	LTRAS	undated	https://asi.ucdavis.edu/programs/rr/research/data	Century experiment, UC Davis	University of California Davis	experimental station	UC Davis, Long-Term Research on Agricultural Systems (LTRAS)/Century experiment, 1994-2016	USA	North America	yes	very high	temperate	Russell Ranch near Davis California	38.53	-121.78	corn	cereals	2005	annual	non-legume	plot	commercial	organic standard	org multi.crop	similar	standard	yes	CMT	OMT	12181.83812	2079.411372	no	kg/ha	from author	NA
S4	UC Davis	162	N	Y	N	N	Y	N	P4	LTRAS	undated	https://asi.ucdavis.edu/programs/rr/research/data	Century experiment, UC Davis	University of California Davis	experimental station	UC Davis, Long-Term Research on Agricultural Systems (LTRAS)/Century experiment, 1994-2016	USA	North America	yes	very high	temperate	Russell Ranch near Davis California	38.53	-121.78	corn	cereals	2006	annual	non-legume	plot	commercial	organic standard	org multi.crop	similar	standard	yes	CMT	OMT	9468.792451	6404.692815	no	kg/ha	from author	NA
S4	UC Davis	163	N	Y	N	N	Y	N	P4	LTRAS	undated	https://asi.ucdavis.edu/programs/rr/research/data	Century experiment, UC Davis	University of California Davis	experimental station	UC Davis, Long-Term Research on Agricultural Systems (LTRAS)/Century experiment, 1994-2016	USA	North America	yes	very high	temperate	Russell Ranch near Davis California	38.53	-121.78	corn	cereals	2007	annual	non-legume	plot	commercial	organic standard	org multi.crop	similar	standard	yes	CMT	OMT	14415.45848	7561.38739	no	kg/ha	from author	NA
S4	UC Davis	164	N	N	N	N	N	N	P4	LTRAS	undated	https://asi.ucdavis.edu/programs/rr/research/data	Century experiment, UC Davis	University of California Davis	experimental station	UC Davis, Long-Term Research on Agricultural Systems (LTRAS)/Century experiment, 1994-2016	USA	North America	yes	very high	temperate	Russell Ranch near Davis California	38.53	-121.78	corn	cereals	2013	annual	non-legume	plot	commercial	organic standard	org multi.crop	similar	standard	yes	CMT	OMT	13334.40005	11535.62505	no	kg/ha	from author	NA
S4	UC Davis	165	N	N	N	N	N	N	P4	LTRAS	undated	https://asi.ucdavis.edu/programs/rr/research/data	Century experiment, UC Davis	University of California Davis	experimental station	UC Davis, Long-Term Research on Agricultural Systems (LTRAS)/Century experiment, 1994-2016	USA	North America	yes	very high	temperate	Russell Ranch near Davis California	38.53	-121.78	corn	cereals	2014	annual	non-legume	plot	commercial	organic standard	org multi.crop	similar	standard	yes	CMT	OMT	11859.87932	8910.954444	no	kg/ha	from author	NA
S4	UC Davis	166	N	N	N	N	N	N	P4	LTRAS	undated	https://asi.ucdavis.edu/programs/rr/research/data	Century experiment, UC Davis	University of California Davis	experimental station	UC Davis, Long-Term Research on Agricultural Systems (LTRAS)/Century experiment, 1994-2016	USA	North America	yes	very high	temperate	Russell Ranch near Davis California	38.53	-121.78	corn	cereals	2015	annual	non-legume	plot	commercial	organic standard	org multi.crop	similar	standard	yes	CMT	OMT	14014.19466	11730.33197	no	kg/ha	from author	NA
S4	UC Davis	167	N	N	N	N	N	N	P4	LTRAS	undated	https://asi.ucdavis.edu/programs/rr/research/data	Century experiment, UC Davis	University of California Davis	experimental station	UC Davis, Long-Term Research on Agricultural Systems (LTRAS)/Century experiment, 1994-2016	USA	North America	yes	very high	temperate	Russell Ranch near Davis California	38.53	-121.78	corn	cereals	2016	annual	non-legume	plot	commercial	organic standard	org multi.crop	similar	standard	yes	CMT	OMT	14531.33576	9448.243698	no	kg/ha	from author	NA
S4	UC Davis	168	N	Y	Y	N	Y	Y	P4	LTRAS	undated	https://asi.ucdavis.edu/programs/rr/research/data	Century experiment, UC Davis	University of California Davis	experimental station	UC Davis, Long-Term Research on Agricultural Systems (LTRAS)/Century experiment, 1994-2016	USA	North America	yes	very high	temperate	Russell Ranch near Davis California	38.53	-121.78	corn	cereals	1994	annual	non-legume	plot	low input	organic standard	both mono	similar	standard	yes	LMT	OMT	8482.246016	10318.96809	no	kg/ha	from author	NA
S4	UC Davis	169	N	Y	Y	N	Y	Y	P4	LTRAS	undated	https://asi.ucdavis.edu/programs/rr/research/data	Century experiment, UC Davis	University of California Davis	experimental station	UC Davis, Long-Term Research on Agricultural Systems (LTRAS)/Century experiment, 1994-2016	USA	North America	yes	very high	temperate	Russell Ranch near Davis California	38.53	-121.78	corn	cereals	1995	annual	non-legume	plot	low input	organic standard	both mono	similar	standard	yes	LMT	OMT	8608.487517	10274.98487	no	kg/ha	from author	NA
S4	UC Davis	170	N	Y	Y	N	Y	Y	P4	LTRAS	undated	https://asi.ucdavis.edu/programs/rr/research/data	Century experiment, UC Davis	University of California Davis	experimental station	UC Davis, Long-Term Research on Agricultural Systems (LTRAS)/Century experiment, 1994-2016	USA	North America	yes	very high	temperate	Russell Ranch near Davis California	38.53	-121.78	corn	cereals	1996	annual	non-legume	plot	low input	organic standard	both mono	similar	standard	yes	LMT	OMT	8244.330473	7723.454966	no	kg/ha	from author	NA
S4	UC Davis	171	N	Y	Y	N	Y	Y	P4	LTRAS	undated	https://asi.ucdavis.edu/programs/rr/research/data	Century experiment, UC Davis	University of California Davis	experimental station	UC Davis, Long-Term Research on Agricultural Systems (LTRAS)/Century experiment, 1994-2016	USA	North America	yes	very high	temperate	Russell Ranch near Davis California	38.53	-121.78	corn	cereals	1997	annual	non-legume	plot	low input	organic standard	both mono	similar	standard	yes	LMT	OMT	8969.388924	11615.54556	no	kg/ha	from author	NA
S4	UC Davis	172	N	Y	Y	N	Y	Y	P4	LTRAS	undated	https://asi.ucdavis.edu/programs/rr/research/data	Century experiment, UC Davis	University of California Davis	experimental station	UC Davis, Long-Term Research on Agricultural Systems (LTRAS)/Century experiment, 1994-2016	USA	North America	yes	very high	temperate	Russell Ranch near Davis California	38.53	-121.78	corn	cereals	1998	annual	non-legume	plot	low input	organic standard	both mono	similar	standard	yes	LMT	OMT	8701.392297	7935.062252	no	kg/ha	from author	NA
S4	UC Davis	173	N	Y	Y	N	Y	Y	P4	LTRAS	undated	https://asi.ucdavis.edu/programs/rr/research/data	Century experiment, UC Davis	University of California Davis	experimental station	UC Davis, Long-Term Research on Agricultural Systems (LTRAS)/Century experiment, 1994-2016	USA	North America	yes	very high	temperate	Russell Ranch near Davis California	38.53	-121.78	corn	cereals	1999	annual	non-legume	plot	low input	organic standard	both mono	similar	standard	yes	LMT	OMT	7151.010868	7330.820857	no	kg/ha	from author	NA
S4	UC Davis	174	N	Y	Y	N	Y	Y	P4	LTRAS	undated	https://asi.ucdavis.edu/programs/rr/research/data	Century experiment, UC Davis	University of California Davis	experimental station	UC Davis, Long-Term Research on Agricultural Systems (LTRAS)/Century experiment, 1994-2016	USA	North America	yes	very high	temperate	Russell Ranch near Davis California	38.53	-121.78	corn	cereals	2000	annual	non-legume	plot	low input	organic standard	both mono	similar	standard	yes	LMT	OMT	7903.228761	7489.345831	no	kg/ha	from author	NA
S4	UC Davis	175	N	Y	Y	N	Y	Y	P4	LTRAS	undated	https://asi.ucdavis.edu/programs/rr/research/data	Century experiment, UC Davis	University of California Davis	experimental station	UC Davis, Long-Term Research on Agricultural Systems (LTRAS)/Century experiment, 1994-2016	USA	North America	yes	very high	temperate	Russell Ranch near Davis California	38.53	-121.78	corn	cereals	2001	annual	non-legume	plot	low input	organic standard	both mono	similar	standard	yes	LMT	OMT	7148.607662	7994.473929	no	kg/ha	from author	NA
S4	UC Davis	176	N	Y	Y	N	Y	Y	P4	LTRAS	undated	https://asi.ucdavis.edu/programs/rr/research/data	Century experiment, UC Davis	University of California Davis	experimental station	UC Davis, Long-Term Research on Agricultural Systems (LTRAS)/Century experiment, 1994-2016	USA	North America	yes	very high	temperate	Russell Ranch near Davis California	38.53	-121.78	corn	cereals	2002	annual	non-legume	plot	low input	organic standard	both mono	similar	standard	yes	LMT	OMT	7291.089129	5417.706074	no	kg/ha	from author	NA
S4	UC Davis	177	N	Y	N	N	Y	N	P4	LTRAS	undated	https://asi.ucdavis.edu/programs/rr/research/data	Century experiment, UC Davis	University of California Davis	experimental station	UC Davis, Long-Term Research on Agricultural Systems (LTRAS)/Century experiment, 1994-2016	USA	North America	yes	very high	temperate	Russell Ranch near Davis California	38.53	-121.78	corn	cereals	2003	annual	non-legume	plot	low input	organic standard	both mono	similar	standard	yes	LMT	OMT	7116.136053	7551.150649	no	kg/ha	from author	NA
S4	UC Davis	178	N	Y	N	N	Y	N	P4	LTRAS	undated	https://asi.ucdavis.edu/programs/rr/research/data	Century experiment, UC Davis	University of California Davis	experimental station	UC Davis, Long-Term Research on Agricultural Systems (LTRAS)/Century experiment, 1994-2016	USA	North America	yes	very high	temperate	Russell Ranch near Davis California	38.53	-121.78	corn	cereals	2004	annual	non-legume	plot	low input	organic standard	both mono	similar	standard	yes	LMT	OMT	4698.878929	5526.729298	no	kg/ha	from author	NA
S4	UC Davis	179	N	Y	N	N	Y	N	P4	LTRAS	undated	https://asi.ucdavis.edu/programs/rr/research/data	Century experiment, UC Davis	University of California Davis	experimental station	UC Davis, Long-Term Research on Agricultural Systems (LTRAS)/Century experiment, 1994-2016	USA	North America	yes	very high	temperate	Russell Ranch near Davis California	38.53	-121.78	corn	cereals	2005	annual	non-legume	plot	low input	organic standard	both mono	similar	standard	yes	LMT	OMT	3887.641641	2079.411372	no	kg/ha	from author	NA
S4	UC Davis	180	N	Y	N	N	Y	N	P4	LTRAS	undated	https://asi.ucdavis.edu/programs/rr/research/data	Century experiment, UC Davis	University of California Davis	experimental station	UC Davis, Long-Term Research on Agricultural Systems (LTRAS)/Century experiment, 1994-2016	USA	North America	yes	very high	temperate	Russell Ranch near Davis California	38.53	-121.78	corn	cereals	2006	annual	non-legume	plot	low input	organic standard	both mono	similar	standard	yes	LMT	OMT	4389.151714	6404.692815	no	kg/ha	from author	NA
S4	UC Davis	181	N	Y	N	N	Y	N	P4	LTRAS	undated	https://asi.ucdavis.edu/programs/rr/research/data	Century experiment, UC Davis	University of California Davis	experimental station	UC Davis, Long-Term Research on Agricultural Systems (LTRAS)/Century experiment, 1994-2016	USA	North America	yes	very high	temperate	Russell Ranch near Davis California	38.53	-121.78	corn	cereals	2007	annual	non-legume	plot	low input	organic standard	both mono	similar	standard	yes	LMT	OMT	4296.138525	7561.38739	no	kg/ha	from author	NA
S4	UC Davis	182	N	N	N	N	N	N	P4	LTRAS	undated	https://asi.ucdavis.edu/programs/rr/research/data	Century experiment, UC Davis	University of California Davis	experimental station	UC Davis, Long-Term Research on Agricultural Systems (LTRAS)/Century experiment, 1994-2016	USA	North America	yes	very high	temperate	Russell Ranch near Davis California	38.53	-121.78	corn	cereals	2013	annual	non-legume	plot	low input	organic standard	both mono	similar	standard	yes	LMT	OMT	12899.22958	11535.62505	no	kg/ha	from author	NA
S4	UC Davis	183	N	N	N	N	N	N	P4	LTRAS	undated	https://asi.ucdavis.edu/programs/rr/research/data	Century experiment, UC Davis	University of California Davis	experimental station	UC Davis, Long-Term Research on Agricultural Systems (LTRAS)/Century experiment, 1994-2016	USA	North America	yes	very high	temperate	Russell Ranch near Davis California	38.53	-121.78	corn	cereals	2014	annual	non-legume	plot	low input	organic standard	both mono	similar	standard	yes	LMT	OMT	10451.69421	8910.954444	no	kg/ha	from author	NA
S4	UC Davis	184	N	N	N	N	N	N	P4	LTRAS	undated	https://asi.ucdavis.edu/programs/rr/research/data	Century experiment, UC Davis	University of California Davis	experimental station	UC Davis, Long-Term Research on Agricultural Systems (LTRAS)/Century experiment, 1994-2016	USA	North America	yes	very high	temperate	Russell Ranch near Davis California	38.53	-121.78	corn	cereals	2015	annual	non-legume	plot	low input	organic standard	both mono	similar	standard	yes	LMT	OMT	12813.16863	11730.33197	no	kg/ha	from author	NA
S4	UC Davis	185	N	N	N	N	N	N	P4	LTRAS	undated	https://asi.ucdavis.edu/programs/rr/research/data	Century experiment, UC Davis	University of California Davis	experimental station	UC Davis, Long-Term Research on Agricultural Systems (LTRAS)/Century experiment, 1994-2016	USA	North America	yes	very high	temperate	Russell Ranch near Davis California	38.53	-121.78	corn	cereals	2016	annual	non-legume	plot	low input	organic standard	both mono	similar	standard	yes	LMT	OMT	13676.77758	9448.243698	no	kg/ha	from author	NA
S5	Doltra et al.	186	N	Y	N	N	Y	N	P5	Doltra et al.	2010	European Journal of Agronomy 34. 83.95	Cereal yield and quality as affected by nitrogen availability in organic and conventional arable crop rotations: A combined modeling and experimental approach	Department of Agroecology and Environment. Aarhus University	experimental station	Jyndevad experimental site	Denmark	Europe	yes	very high	temperate	Jyndevad. Denmark	54.9	9.13	barley	cereals	2008	annual	non-legume	plot	commercial	organic standard	both mono	similar	standard	yes	CF+C+F	OF+C+M	4.7	5.94	yes	Mg/ha	Fig 3. but full data from author	NA
S5	Doltra et al.	187	N	Y	N	N	Y	N	P5	Doltra et al.	2010	European Journal of Agronomy 34. 83.95	Cereal yield and quality as affected by nitrogen availability in organic and conventional arable crop rotations: A combined modeling and experimental approach	Department of Agroecology and Environment. Aarhus University	experimental station	Jyndevad experimental site	Denmark	Europe	yes	very high	temperate	Jyndevad. Denmark	54.9	9.13	barley	cereals	2008	annual	non-legume	plot	commercial	organic standard	both mono	similar	standard	yes	CF+C+F	OG+C+M	4.7	5.87	yes	Mg/ha	Fig 3. but full data from author	NA
S5	Doltra et al.	188	N	Y	N	N	Y	N	P5	Doltra et al.	2010	European Journal of Agronomy 34. 83.95	Cereal yield and quality as affected by nitrogen availability in organic and conventional arable crop rotations: A combined modeling and experimental approach	Department of Agroecology and Environment. Aarhus University	experimental station	Jyndevad experimental site	Denmark	Europe	yes	very high	temperate	Jyndevad. Denmark	54.9	9.13	barley	cereals	2007	annual	non-legume	plot	commercial	organic standard	both mono	similar	standard	yes	CF+C+F	OG+C+M	5.26	5.39	yes	Mg/ha	Fig 3. but full data from author	NA
S5	Doltra et al.	189	N	Y	N	N	Y	N	P5	Doltra et al.	2010	European Journal of Agronomy 34. 83.95	Cereal yield and quality as affected by nitrogen availability in organic and conventional arable crop rotations: A combined modeling and experimental approach	Department of Agroecology and Environment. Aarhus University	experimental station	Jyndevad experimental site	Denmark	Europe	yes	very high	temperate	Jyndevad. Denmark	54.9	9.13	barley	cereals	2007	annual	non-legume	plot	commercial	organic standard	both mono	similar	standard	yes	CF+C+F	OF+C+M	5.26	5.07	yes	Mg/ha	Fig 3. but full data from author	NA
S5	Doltra et al.	190	N	Y	N	N	Y	N	P5	Doltra et al.	2010	European Journal of Agronomy 34. 83.95	Cereal yield and quality as affected by nitrogen availability in organic and conventional arable crop rotations: A combined modeling and experimental approach	Department of Agroecology and Environment. Aarhus University	experimental station	Jyndevad experimental site	Denmark	Europe	yes	very high	temperate	Jyndevad. Denmark	54.9	9.13	barley	cereals	2008	annual	non-legume	plot	commercial	organic standard	conv multi.crop	similar	standard	yes	CF+C+F	OF.C+M	4.7	4.28	yes	Mg/ha	Fig 3. but full data from author	NA
S5	Doltra et al.	191	N	Y	N	N	Y	N	P5	Doltra et al.	2010	European Journal of Agronomy 34. 83.95	Cereal yield and quality as affected by nitrogen availability in organic and conventional arable crop rotations: A combined modeling and experimental approach	Department of Agroecology and Environment. Aarhus University	experimental station	Jyndevad experimental site	Denmark	Europe	yes	very high	temperate	Jyndevad. Denmark	54.9	9.13	barley	cereals	2006	annual	non-legume	plot	commercial	organic standard	both mono	similar	standard	yes	CF+C+F	OG+C+M	4.23	4.23	yes	Mg/ha	Fig 3. but full data from author	NA
S5	Doltra et al.	192	N	Y	N	N	Y	N	P5	Doltra et al.	2010	European Journal of Agronomy 34. 83.95	Cereal yield and quality as affected by nitrogen availability in organic and conventional arable crop rotations: A combined modeling and experimental approach	Department of Agroecology and Environment. Aarhus University	experimental station	Jyndevad experimental site	Denmark	Europe	yes	very high	temperate	Jyndevad. Denmark	54.9	9.13	barley	cereals	2006	annual	non-legume	plot	commercial	organic standard	both mono	similar	standard	yes	CF+C+F	OF+C+M	4.23	4.08	yes	Mg/ha	Fig 3. but full data from author	NA
S5	Doltra et al.	193	N	Y	N	N	Y	N	P5	Doltra et al.	2010	European Journal of Agronomy 34. 83.95	Cereal yield and quality as affected by nitrogen availability in organic and conventional arable crop rotations: A combined modeling and experimental approach	Department of Agroecology and Environment. Aarhus University	experimental station	Jyndevad experimental site	Denmark	Europe	yes	very high	temperate	Jyndevad. Denmark	54.9	9.13	barley	cereals	2007	annual	non-legume	plot	commercial	organic standard	conv multi.crop	similar	standard	yes	CF+C+F	OF.C+M	5.26	3.57	yes	Mg/ha	Fig 3. but full data from author	NA
S5	Doltra et al.	194	N	Y	N	N	Y	N	P5	Doltra et al.	2010	European Journal of Agronomy 34. 83.95	Cereal yield and quality as affected by nitrogen availability in organic and conventional arable crop rotations: A combined modeling and experimental approach	Department of Agroecology and Environment. Aarhus University	experimental station	Jyndevad experimental site	Denmark	Europe	yes	very high	temperate	Jyndevad. Denmark	54.9	9.13	barley	cereals	2006	annual	non-legume	plot	commercial	organic standard	conv multi.crop	similar	standard	yes	CF+C+F	OF.C+M	4.23	3.23	yes	Mg/ha	Fig 3. but full data from author	NA
S5	Doltra et al.	195	N	Y	N	N	Y	N	P5	Doltra et al.	2010	European Journal of Agronomy 34. 83.95	Cereal yield and quality as affected by nitrogen availability in organic and conventional arable crop rotations: A combined modeling and experimental approach	Department of Agroecology and Environment. Aarhus University	experimental station	Jyndevad experimental site	Denmark	Europe	yes	very high	temperate	Jyndevad. Denmark	54.9	9.13	barley	cereals	2005	annual	non-legume	plot	commercial	organic standard	both mono	similar	standard	yes	CF+C+F	OG+C+M	4.89	3.15	yes	Mg/ha	Fig 3. but full data from author	NA
S5	Doltra et al.	196	N	Y	N	N	Y	N	P5	Doltra et al.	2010	European Journal of Agronomy 34. 83.95	Cereal yield and quality as affected by nitrogen availability in organic and conventional arable crop rotations: A combined modeling and experimental approach	Department of Agroecology and Environment. Aarhus University	experimental station	Jyndevad experimental site	Denmark	Europe	yes	very high	temperate	Jyndevad. Denmark	54.9	9.13	barley	cereals	2008	annual	non-legume	plot	commercial	organic standard	both mono	similar	standard	yes	CF+C+F	OF+C.M	4.7	3.11	yes	Mg/ha	Fig 3. but full data from author	NA
S5	Doltra et al.	197	N	Y	N	N	Y	N	P5	Doltra et al.	2010	European Journal of Agronomy 34. 83.95	Cereal yield and quality as affected by nitrogen availability in organic and conventional arable crop rotations: A combined modeling and experimental approach	Department of Agroecology and Environment. Aarhus University	experimental station	Jyndevad experimental site	Denmark	Europe	yes	very high	temperate	Jyndevad. Denmark	54.9	9.13	barley	cereals	2007	annual	non-legume	plot	commercial	organic standard	both mono	similar	standard	yes	CF+C+F	OF+C.M	5.26	2.94	yes	Mg/ha	Fig 3. but full data from author	NA
S5	Doltra et al.	198	N	Y	N	N	Y	N	P5	Doltra et al.	2010	European Journal of Agronomy 34. 83.95	Cereal yield and quality as affected by nitrogen availability in organic and conventional arable crop rotations: A combined modeling and experimental approach	Department of Agroecology and Environment. Aarhus University	experimental station	Jyndevad experimental site	Denmark	Europe	yes	very high	temperate	Jyndevad. Denmark	54.9	9.13	barley	cereals	2006	annual	non-legume	plot	commercial	organic standard	both mono	similar	standard	yes	CF+C+F	OF+C.M	4.23	2.07	yes	Mg/ha	Fig 3. but full data from author	NA
S5	Doltra et al.	199	N	Y	N	N	Y	N	P5	Doltra et al.	2010	European Journal of Agronomy 34. 83.95	Cereal yield and quality as affected by nitrogen availability in organic and conventional arable crop rotations: A combined modeling and experimental approach	Department of Agroecology and Environment. Aarhus University	experimental station	Jyndevad experimental site	Denmark	Europe	yes	very high	temperate	Jyndevad. Denmark	54.9	9.13	barley	cereals	2005	annual	non-legume	plot	commercial	organic standard	both mono	similar	standard	yes	CF+C+F	OF+C+M	4.89	1.97	yes	Mg/ha	Fig 3. but full data from author	NA
S5	Doltra et al.	200	N	Y	N	N	Y	N	P5	Doltra et al.	2010	European Journal of Agronomy 34. 83.95	Cereal yield and quality as affected by nitrogen availability in organic and conventional arable crop rotations: A combined modeling and experimental approach	Department of Agroecology and Environment. Aarhus University	experimental station	Jyndevad experimental site	Denmark	Europe	yes	very high	temperate	Jyndevad. Denmark	54.9	9.13	barley	cereals	2005	annual	non-legume	plot	commercial	organic standard	conv multi.crop	similar	standard	yes	CF+C+F	OF.C+M	4.89	1.85	yes	Mg/ha	Fig 3. but full data from author	NA
S5	Doltra et al.	201	N	Y	N	N	Y	N	P5	Doltra et al.	2010	European Journal of Agronomy 34. 83.95	Cereal yield and quality as affected by nitrogen availability in organic and conventional arable crop rotations: A combined modeling and experimental approach	Department of Agroecology and Environment. Aarhus University	experimental station	Jyndevad experimental site	Denmark	Europe	yes	very high	temperate	Jyndevad. Denmark	54.9	9.13	barley	cereals	2005	annual	non-legume	plot	commercial	organic standard	both mono	similar	standard	yes	CF+C+F	OF+C.M	4.89	1.41	yes	Mg/ha	Fig 3. but full data from author	NA
S5	Doltra et al.	202	N	Y	N	N	Y	N	P5	Doltra et al.	2010	European Journal of Agronomy 34. 83.95	Cereal yield and quality as affected by nitrogen availability in organic and conventional arable crop rotations: A combined modeling and experimental approach	Department of Agroecology and Environment. Aarhus University	experimental station	Foulum experimental site	Denmark	Europe	yes	very high	temperate	Foulum. Denmark	56.5	9.57	barley	cereals	2008	annual	non-legume	plot	commercial	organic standard	both mono	similar	standard	yes	CF+C+F	OF+C+M	5.81	5.69	yes	Mg/ha	Fig 3. but full data from author	NA
S5	Doltra et al.	203	N	Y	N	N	Y	N	P5	Doltra et al.	2010	European Journal of Agronomy 34. 83.95	Cereal yield and quality as affected by nitrogen availability in organic and conventional arable crop rotations: A combined modeling and experimental approach	Department of Agroecology and Environment. Aarhus University	experimental station	Foulum experimental site	Denmark	Europe	yes	very high	temperate	Foulum. Denmark	56.5	9.57	barley	cereals	2005	annual	non-legume	plot	commercial	organic standard	both mono	similar	standard	yes	CF+C+F	OF+C+M	5.68	5.19	yes	Mg/ha	Fig 3. but full data from author	NA
S5	Doltra et al.	204	N	Y	N	N	Y	N	P5	Doltra et al.	2010	European Journal of Agronomy 34. 83.95	Cereal yield and quality as affected by nitrogen availability in organic and conventional arable crop rotations: A combined modeling and experimental approach	Department of Agroecology and Environment. Aarhus University	experimental station	Foulum experimental site	Denmark	Europe	yes	very high	temperate	Foulum. Denmark	56.5	9.57	barley	cereals	2008	annual	non-legume	plot	commercial	organic standard	both mono	similar	standard	yes	CF+C+F	OF+C+M	5.81	5.18	yes	Mg/ha	Fig 3. but full data from author	NA
S5	Doltra et al.	205	N	Y	N	N	Y	N	P5	Doltra et al.	2010	European Journal of Agronomy 34. 83.95	Cereal yield and quality as affected by nitrogen availability in organic and conventional arable crop rotations: A combined modeling and experimental approach	Department of Agroecology and Environment. Aarhus University	experimental station	Foulum experimental site	Denmark	Europe	yes	very high	temperate	Foulum. Denmark	56.5	9.57	barley	cereals	2006	annual	non-legume	plot	commercial	organic standard	both mono	similar	standard	yes	CF+C+F	OF+C+M	5.84	5.14	yes	Mg/ha	Fig 3. but full data from author	NA
S5	Doltra et al.	206	N	Y	N	N	Y	N	P5	Doltra et al.	2010	European Journal of Agronomy 34. 83.95	Cereal yield and quality as affected by nitrogen availability in organic and conventional arable crop rotations: A combined modeling and experimental approach	Department of Agroecology and Environment. Aarhus University	experimental station	Foulum experimental site	Denmark	Europe	yes	very high	temperate	Foulum. Denmark	56.5	9.57	barley	cereals	2005	annual	non-legume	plot	commercial	organic standard	conv multi.crop	similar	standard	yes	CF+C+F	OF.C+M	5.68	4.92	yes	Mg/ha	Fig 3. but full data from author	NA
S5	Doltra et al.	207	N	Y	N	N	Y	N	P5	Doltra et al.	2010	European Journal of Agronomy 34. 83.95	Cereal yield and quality as affected by nitrogen availability in organic and conventional arable crop rotations: A combined modeling and experimental approach	Department of Agroecology and Environment. Aarhus University	experimental station	Foulum experimental site	Denmark	Europe	yes	very high	temperate	Foulum. Denmark	56.5	9.57	barley	cereals	2005	annual	non-legume	plot	commercial	organic standard	both mono	similar	standard	yes	CF+C+F	OF+C+M	5.68	4.86	yes	Mg/ha	Fig 3. but full data from author	NA
S5	Doltra et al.	208	N	Y	N	N	Y	N	P5	Doltra et al.	2010	European Journal of Agronomy 34. 83.95	Cereal yield and quality as affected by nitrogen availability in organic and conventional arable crop rotations: A combined modeling and experimental approach	Department of Agroecology and Environment. Aarhus University	experimental station	Foulum experimental site	Denmark	Europe	yes	very high	temperate	Foulum. Denmark	56.5	9.57	barley	cereals	2006	annual	non-legume	plot	commercial	organic standard	both mono	similar	standard	yes	CF+C+F	OF+C+M	5.84	4.77	yes	Mg/ha	Fig 3. but full data from author	NA
S5	Doltra et al.	209	N	Y	N	N	Y	N	P5	Doltra et al.	2010	European Journal of Agronomy 34. 83.95	Cereal yield and quality as affected by nitrogen availability in organic and conventional arable crop rotations: A combined modeling and experimental approach	Department of Agroecology and Environment. Aarhus University	experimental station	Foulum experimental site	Denmark	Europe	yes	very high	temperate	Foulum. Denmark	56.5	9.57	barley	cereals	2007	annual	non-legume	plot	commercial	organic standard	both mono	similar	standard	yes	CF+C+F	OF+C+M	4.54	4.64	yes	Mg/ha	Fig 3. but full data from author	NA
S5	Doltra et al.	210	N	Y	N	N	Y	N	P5	Doltra et al.	2010	European Journal of Agronomy 34. 83.95	Cereal yield and quality as affected by nitrogen availability in organic and conventional arable crop rotations: A combined modeling and experimental approach	Department of Agroecology and Environment. Aarhus University	experimental station	Foulum experimental site	Denmark	Europe	yes	very high	temperate	Foulum. Denmark	56.5	9.57	barley	cereals	2007	annual	non-legume	plot	commercial	organic standard	both mono	similar	standard	yes	CF+C+F	OF+C+M	4.54	4.61	yes	Mg/ha	Fig 3. but full data from author	NA
S5	Doltra et al.	211	N	Y	N	N	Y	N	P5	Doltra et al.	2010	European Journal of Agronomy 34. 83.95	Cereal yield and quality as affected by nitrogen availability in organic and conventional arable crop rotations: A combined modeling and experimental approach	Department of Agroecology and Environment. Aarhus University	experimental station	Foulum experimental site	Denmark	Europe	yes	very high	temperate	Foulum. Denmark	56.5	9.57	barley	cereals	2008	annual	non-legume	plot	commercial	organic standard	both mono	similar	standard	yes	CF+C+F	OF+C.M	5.81	4.53	yes	Mg/ha	Fig 3. but full data from author	NA
S5	Doltra et al.	212	N	Y	N	N	Y	N	P5	Doltra et al.	2010	European Journal of Agronomy 34. 83.95	Cereal yield and quality as affected by nitrogen availability in organic and conventional arable crop rotations: A combined modeling and experimental approach	Department of Agroecology and Environment. Aarhus University	experimental station	Foulum experimental site	Denmark	Europe	yes	very high	temperate	Foulum. Denmark	56.5	9.57	barley	cereals	2006	annual	non-legume	plot	commercial	organic standard	conv multi.crop	similar	standard	yes	CF+C+F	OF.C+M	5.84	4.38	yes	Mg/ha	Fig 3. but full data from author	NA
S5	Doltra et al.	213	N	Y	N	N	Y	N	P5	Doltra et al.	2010	European Journal of Agronomy 34. 83.95	Cereal yield and quality as affected by nitrogen availability in organic and conventional arable crop rotations: A combined modeling and experimental approach	Department of Agroecology and Environment. Aarhus University	experimental station	Foulum experimental site	Denmark	Europe	yes	very high	temperate	Foulum. Denmark	56.5	9.57	barley	cereals	2006	annual	non-legume	plot	commercial	organic standard	both mono	similar	standard	yes	CF+C+F	OF+C.M	5.84	3.67	yes	Mg/ha	Fig 3. but full data from author	NA
S5	Doltra et al.	214	N	Y	N	N	Y	N	P5	Doltra et al.	2010	European Journal of Agronomy 34. 83.95	Cereal yield and quality as affected by nitrogen availability in organic and conventional arable crop rotations: A combined modeling and experimental approach	Department of Agroecology and Environment. Aarhus University	experimental station	Foulum experimental site	Denmark	Europe	yes	very high	temperate	Foulum. Denmark	56.5	9.57	barley	cereals	2005	annual	non-legume	plot	commercial	organic standard	both mono	similar	standard	yes	CF+C+F	OF+C.M	5.68	3.67	yes	Mg/ha	Fig 3. but full data from author	NA
S5	Doltra et al.	215	N	Y	N	N	Y	N	P5	Doltra et al.	2010	European Journal of Agronomy 34. 83.95	Cereal yield and quality as affected by nitrogen availability in organic and conventional arable crop rotations: A combined modeling and experimental approach	Department of Agroecology and Environment. Aarhus University	experimental station	Foulum experimental site	Denmark	Europe	yes	very high	temperate	Foulum. Denmark	56.5	9.57	barley	cereals	2007	annual	non-legume	plot	commercial	organic standard	both mono	similar	standard	yes	CF+C+F	OF+C.M	4.54	3.65	yes	Mg/ha	Fig 3. but full data from author	NA
S5	Doltra et al.	216	N	Y	N	N	Y	N	P5	Doltra et al.	2010	European Journal of Agronomy 34. 83.95	Cereal yield and quality as affected by nitrogen availability in organic and conventional arable crop rotations: A combined modeling and experimental approach	Department of Agroecology and Environment. Aarhus University	experimental station	Foulum experimental site	Denmark	Europe	yes	very high	temperate	Foulum. Denmark	56.5	9.57	barley	cereals	2008	annual	non-legume	plot	commercial	organic standard	conv multi.crop	similar	standard	yes	CF+C+F	OF.C+M	5.81	3.29	yes	Mg/ha	Fig 3. but full data from author	NA
S5	Doltra et al.	217	N	Y	N	N	Y	N	P5	Doltra et al.	2010	European Journal of Agronomy 34. 83.95	Cereal yield and quality as affected by nitrogen availability in organic and conventional arable crop rotations: A combined modeling and experimental approach	Department of Agroecology and Environment. Aarhus University	experimental station	Foulum experimental site	Denmark	Europe	yes	very high	temperate	Foulum. Denmark	56.5	9.57	barley	cereals	2007	annual	non-legume	plot	commercial	organic standard	conv multi.crop	similar	standard	yes	CF+C+F	OF.C+M	4.54	3.2	yes	Mg/ha	Fig 3. but full data from author	NA
S6	Apelsvoll	218	N	Y	N	N	Y	N	P6	Korsaeth	2012	Applied and Environmental Soil Science	N,P, and K Budgets and changes in selected topsoil nutrients over 10 years in a long-term experiment with conventional and organic crop rotations	Norwegian Institute for Agriculture and Environmental Research	experimental station	Apelsvoll cropping system experiment	Norway	Europe	yes	very high	temperate	Apelsvoll Research Centre	60.42	10.51	barley	cereals	2007	annual	non-legume	plot	commercial	organic standard	both mono	similar	standard	no	commerical with cows	org with cows2	5365	4853	no	kg/ha	Ponisio, from author	NA
S6	Apelsvoll	219	N	Y	N	N	Y	N	P6	Korsaeth	2012	Applied and Environmental Soil Science	N,P, and K Budgets and changes in selected topsoil nutrients over 10 years in a long-term experiment with conventional and organic crop rotations	Norwegian Institute for Agriculture and Environmental Research	experimental station	Apelsvoll cropping system experiment	Norway	Europe	yes	very high	temperate	Apelsvoll Research Centre	60.42	10.51	barley	cereals	2004	annual	non-legume	plot	commercial	organic standard	both mono	similar	standard	no	commerical with cows	org with cows2	4366	4794	no	kg/ha	Ponisio, from author	NA
S6	Apelsvoll	220	N	Y	N	N	Y	N	P6	Korsaeth	2012	Applied and Environmental Soil Science	N,P, and K Budgets and changes in selected topsoil nutrients over 10 years in a long-term experiment with conventional and organic crop rotations	Norwegian Institute for Agriculture and Environmental Research	experimental station	Apelsvoll cropping system experiment	Norway	Europe	yes	very high	temperate	Apelsvoll Research Centre	60.42	10.51	barley	cereals	2004	annual	non-legume	plot	commercial	organic standard	both mono	similar	standard	no	commerical with cows	org with cows	4366	4630	no	kg/ha	Ponisio, from author	NA
S6	Apelsvoll	221	N	Y	N	N	Y	N	P6	Korsaeth	2012	Applied and Environmental Soil Science	N,P, and K Budgets and changes in selected topsoil nutrients over 10 years in a long-term experiment with conventional and organic crop rotations	Norwegian Institute for Agriculture and Environmental Research	experimental station	Apelsvoll cropping system experiment	Norway	Europe	yes	very high	temperate	Apelsvoll Research Centre	60.42	10.51	wheat	cereals	2007	annual	non-legume	plot	commercial	organic standard	both mono	similar	standard	no	commerical with cows	org with cows	3672	4460	no	kg/ha	Ponisio, from author	NA
S6	Apelsvoll	222	N	Y	N	N	Y	N	P6	Korsaeth	2012	Applied and Environmental Soil Science	N,P, and K Budgets and changes in selected topsoil nutrients over 10 years in a long-term experiment with conventional and organic crop rotations	Norwegian Institute for Agriculture and Environmental Research	experimental station	Apelsvoll cropping system experiment	Norway	Europe	yes	very high	temperate	Apelsvoll Research Centre	60.42	10.51	wheat	cereals	2008	annual	non-legume	plot	commercial	organic standard	both mono	similar	standard	no	commerical with cows	org with cows	6746	4369	no	kg/ha	Ponisio, from author	NA
S6	Apelsvoll	223	N	Y	N	N	Y	N	P6	Korsaeth	2012	Applied and Environmental Soil Science	N,P, and K Budgets and changes in selected topsoil nutrients over 10 years in a long-term experiment with conventional and organic crop rotations	Norwegian Institute for Agriculture and Environmental Research	experimental station	Apelsvoll cropping system experiment	Norway	Europe	yes	very high	temperate	Apelsvoll Research Centre	60.42	10.51	wheat	cereals	2001	annual	non-legume	plot	commercial	organic standard	both mono	similar	standard	no	commerical with cows	org with cows	4990	4255	no	kg/ha	Ponisio, from author	NA
S6	Apelsvoll	224	N	Y	N	N	Y	N	P6	Korsaeth	2012	Applied and Environmental Soil Science	N,P, and K Budgets and changes in selected topsoil nutrients over 10 years in a long-term experiment with conventional and organic crop rotations	Norwegian Institute for Agriculture and Environmental Research	experimental station	Apelsvoll cropping system experiment	Norway	Europe	yes	very high	temperate	Apelsvoll Research Centre	60.42	10.51	barley	cereals	2010	annual	non-legume	plot	commercial	organic standard	both mono	similar	standard	no	commerical with cows	org with cows2	4908	4240	no	kg/ha	Ponisio, from author	NA
S6	Apelsvoll	225	N	Y	N	N	Y	N	P6	Korsaeth	2012	Applied and Environmental Soil Science	N,P, and K Budgets and changes in selected topsoil nutrients over 10 years in a long-term experiment with conventional and organic crop rotations	Norwegian Institute for Agriculture and Environmental Research	experimental station	Apelsvoll cropping system experiment	Norway	Europe	yes	very high	temperate	Apelsvoll Research Centre	60.42	10.51	barley	cereals	2005	annual	non-legume	plot	commercial	organic standard	both mono	similar	standard	no	commerical with cows	org with cows2	4813	4227	no	kg/ha	Ponisio, from author	NA
S6	Apelsvoll	226	N	Y	N	N	Y	N	P6	Korsaeth	2012	Applied and Environmental Soil Science	N,P, and K Budgets and changes in selected topsoil nutrients over 10 years in a long-term experiment with conventional and organic crop rotations	Norwegian Institute for Agriculture and Environmental Research	experimental station	Apelsvoll cropping system experiment	Norway	Europe	yes	very high	temperate	Apelsvoll Research Centre	60.42	10.51	wheat	cereals	2005	annual	non-legume	plot	commercial	organic standard	both mono	similar	standard	no	commerical with cows	org with cows	5269	4221	no	kg/ha	Ponisio, from author	NA
S6	Apelsvoll	227	N	Y	N	N	Y	N	P6	Korsaeth	2012	Applied and Environmental Soil Science	N,P, and K Budgets and changes in selected topsoil nutrients over 10 years in a long-term experiment with conventional and organic crop rotations	Norwegian Institute for Agriculture and Environmental Research	experimental station	Apelsvoll cropping system experiment	Norway	Europe	yes	very high	temperate	Apelsvoll Research Centre	60.42	10.51	barley	cereals	2007	annual	non-legume	plot	commercial	organic standard	both mono	similar	standard	no	commerical with cows	org with cows	5365	4206	no	kg/ha	Ponisio, from author	NA
S6	Apelsvoll	228	N	Y	N	N	Y	N	P6	Korsaeth	2012	Applied and Environmental Soil Science	N,P, and K Budgets and changes in selected topsoil nutrients over 10 years in a long-term experiment with conventional and organic crop rotations	Norwegian Institute for Agriculture and Environmental Research	experimental station	Apelsvoll cropping system experiment	Norway	Europe	yes	very high	temperate	Apelsvoll Research Centre	60.42	10.51	barley	cereals	2003	annual	non-legume	plot	commercial	organic standard	both mono	similar	standard	no	commerical with cows	org with cows2	4981	4131	no	kg/ha	Ponisio, from author	NA
S6	Apelsvoll	229	N	Y	N	N	Y	N	P6	Korsaeth	2012	Applied and Environmental Soil Science	N,P, and K Budgets and changes in selected topsoil nutrients over 10 years in a long-term experiment with conventional and organic crop rotations	Norwegian Institute for Agriculture and Environmental Research	experimental station	Apelsvoll cropping system experiment	Norway	Europe	yes	very high	temperate	Apelsvoll Research Centre	60.42	10.51	wheat	cereals	2009	annual	non-legume	plot	commercial	organic standard	both mono	similar	standard	no	commerical with cows	org with cows	5867	4126	no	kg/ha	Ponisio, from author	NA
S6	Apelsvoll	230	N	Y	N	N	Y	N	P6	Korsaeth	2012	Applied and Environmental Soil Science	N,P, and K Budgets and changes in selected topsoil nutrients over 10 years in a long-term experiment with conventional and organic crop rotations	Norwegian Institute for Agriculture and Environmental Research	experimental station	Apelsvoll cropping system experiment	Norway	Europe	yes	very high	temperate	Apelsvoll Research Centre	60.42	10.51	barley	cereals	2006	annual	non-legume	plot	commercial	organic standard	both mono	similar	standard	no	commerical with cows	org with cows2	4754	4126	no	kg/ha	Ponisio, from author	NA
S6	Apelsvoll	231	N	Y	N	N	Y	N	P6	Korsaeth	2012	Applied and Environmental Soil Science	N,P, and K Budgets and changes in selected topsoil nutrients over 10 years in a long-term experiment with conventional and organic crop rotations	Norwegian Institute for Agriculture and Environmental Research	experimental station	Apelsvoll cropping system experiment	Norway	Europe	yes	very high	temperate	Apelsvoll Research Centre	60.42	10.51	barley	cereals	2008	annual	non-legume	plot	commercial	organic standard	both mono	similar	standard	no	commerical with cows	org with cows2	4796	4112	no	kg/ha	Ponisio, from author	NA
S6	Apelsvoll	232	N	Y	N	N	Y	N	P6	Korsaeth	2012	Applied and Environmental Soil Science	N,P, and K Budgets and changes in selected topsoil nutrients over 10 years in a long-term experiment with conventional and organic crop rotations	Norwegian Institute for Agriculture and Environmental Research	experimental station	Apelsvoll cropping system experiment	Norway	Europe	yes	very high	temperate	Apelsvoll Research Centre	60.42	10.51	barley	cereals	2010	annual	non-legume	plot	commercial	organic standard	both mono	similar	standard	no	commerical with cows	org with cows	4908	4101	no	kg/ha	Ponisio, from author	NA
S6	Apelsvoll	233	N	Y	N	N	Y	N	P6	Korsaeth	2012	Applied and Environmental Soil Science	N,P, and K Budgets and changes in selected topsoil nutrients over 10 years in a long-term experiment with conventional and organic crop rotations	Norwegian Institute for Agriculture and Environmental Research	experimental station	Apelsvoll cropping system experiment	Norway	Europe	yes	very high	temperate	Apelsvoll Research Centre	60.42	10.51	oat	cereals	2001	annual	non-legume	plot	commercial	organic standard	both mono	similar	standard	no	commercial 1984	org stand	6973	3953	no	kg/ha	Ponisio, from author	NA
S6	Apelsvoll	234	N	Y	N	N	Y	N	P6	Korsaeth	2012	Applied and Environmental Soil Science	N,P, and K Budgets and changes in selected topsoil nutrients over 10 years in a long-term experiment with conventional and organic crop rotations	Norwegian Institute for Agriculture and Environmental Research	experimental station	Apelsvoll cropping system experiment	Norway	Europe	yes	very high	temperate	Apelsvoll Research Centre	60.42	10.51	oat	cereals	2001	annual	non-legume	plot	commercial	organic standard	both mono	similar	standard	no	commercial recommended	org stand	6489	3953	no	kg/ha	Ponisio, from author	NA
S6	Apelsvoll	235	N	Y	N	N	Y	N	P6	Korsaeth	2012	Applied and Environmental Soil Science	N,P, and K Budgets and changes in selected topsoil nutrients over 10 years in a long-term experiment with conventional and organic crop rotations	Norwegian Institute for Agriculture and Environmental Research	experimental station	Apelsvoll cropping system experiment	Norway	Europe	yes	very high	temperate	Apelsvoll Research Centre	60.42	10.51	barley	cereals	2005	annual	non-legume	plot	commercial	organic standard	both mono	similar	standard	no	commerical with cows	org with cows	4813	3918	no	kg/ha	Ponisio, from author	NA
S6	Apelsvoll	236	N	Y	N	N	Y	N	P6	Korsaeth	2012	Applied and Environmental Soil Science	N,P, and K Budgets and changes in selected topsoil nutrients over 10 years in a long-term experiment with conventional and organic crop rotations	Norwegian Institute for Agriculture and Environmental Research	experimental station	Apelsvoll cropping system experiment	Norway	Europe	yes	very high	temperate	Apelsvoll Research Centre	60.42	10.51	barley	cereals	2003	annual	non-legume	plot	commercial	organic standard	both mono	similar	standard	no	commerical with cows	org with cows	4981	3908	no	kg/ha	Ponisio, from author	NA
S6	Apelsvoll	237	N	Y	N	N	Y	N	P6	Korsaeth	2012	Applied and Environmental Soil Science	N,P, and K Budgets and changes in selected topsoil nutrients over 10 years in a long-term experiment with conventional and organic crop rotations	Norwegian Institute for Agriculture and Environmental Research	experimental station	Apelsvoll cropping system experiment	Norway	Europe	yes	very high	temperate	Apelsvoll Research Centre	60.42	10.51	barley	cereals	2001	annual	non-legume	plot	commercial	organic standard	both mono	similar	standard	no	commerical with cows	org with cows2	4398	3900	no	kg/ha	Ponisio, from author	NA
S6	Apelsvoll	238	N	Y	N	N	Y	N	P6	Korsaeth	2012	Applied and Environmental Soil Science	N,P, and K Budgets and changes in selected topsoil nutrients over 10 years in a long-term experiment with conventional and organic crop rotations	Norwegian Institute for Agriculture and Environmental Research	experimental station	Apelsvoll cropping system experiment	Norway	Europe	yes	very high	temperate	Apelsvoll Research Centre	60.42	10.51	barley	cereals	2002	annual	non-legume	plot	commercial	organic standard	both mono	similar	standard	no	commerical with cows	org with cows2	4547	3879	no	kg/ha	Ponisio, from author	NA
S6	Apelsvoll	239	N	Y	N	N	Y	N	P6	Korsaeth	2012	Applied and Environmental Soil Science	N,P, and K Budgets and changes in selected topsoil nutrients over 10 years in a long-term experiment with conventional and organic crop rotations	Norwegian Institute for Agriculture and Environmental Research	experimental station	Apelsvoll cropping system experiment	Norway	Europe	yes	very high	temperate	Apelsvoll Research Centre	60.42	10.51	barley	cereals	2006	annual	non-legume	plot	commercial	organic standard	both mono	similar	standard	no	commerical with cows	org with cows	4754	3749	no	kg/ha	Ponisio, from author	NA
S6	Apelsvoll	240	N	Y	N	N	Y	N	P6	Korsaeth	2012	Applied and Environmental Soil Science	N,P, and K Budgets and changes in selected topsoil nutrients over 10 years in a long-term experiment with conventional and organic crop rotations	Norwegian Institute for Agriculture and Environmental Research	experimental station	Apelsvoll cropping system experiment	Norway	Europe	yes	very high	temperate	Apelsvoll Research Centre	60.42	10.51	oat	cereals	2002	annual	non-legume	plot	commercial	organic standard	both mono	similar	standard	no	commercial 1984	org stand	5258	3684	no	kg/ha	Ponisio, from author	NA
S6	Apelsvoll	241	N	Y	N	N	Y	N	P6	Korsaeth	2012	Applied and Environmental Soil Science	N,P, and K Budgets and changes in selected topsoil nutrients over 10 years in a long-term experiment with conventional and organic crop rotations	Norwegian Institute for Agriculture and Environmental Research	experimental station	Apelsvoll cropping system experiment	Norway	Europe	yes	very high	temperate	Apelsvoll Research Centre	60.42	10.51	oat	cereals	2002	annual	non-legume	plot	commercial	organic standard	both mono	similar	standard	no	commercial recommended	org stand	4192	3684	no	kg/ha	Ponisio, from author	NA
S6	Apelsvoll	242	N	Y	N	N	Y	N	P6	Korsaeth	2012	Applied and Environmental Soil Science	N,P, and K Budgets and changes in selected topsoil nutrients over 10 years in a long-term experiment with conventional and organic crop rotations	Norwegian Institute for Agriculture and Environmental Research	experimental station	Apelsvoll cropping system experiment	Norway	Europe	yes	very high	temperate	Apelsvoll Research Centre	60.42	10.51	wheat	cereals	2006	annual	non-legume	plot	commercial	organic standard	both mono	similar	standard	no	commerical with cows	org with cows	5546	3646	no	kg/ha	Ponisio, from author	NA
S6	Apelsvoll	243	N	Y	N	N	Y	N	P6	Korsaeth	2012	Applied and Environmental Soil Science	N,P, and K Budgets and changes in selected topsoil nutrients over 10 years in a long-term experiment with conventional and organic crop rotations	Norwegian Institute for Agriculture and Environmental Research	experimental station	Apelsvoll cropping system experiment	Norway	Europe	yes	very high	temperate	Apelsvoll Research Centre	60.42	10.51	wheat	cereals	2008	annual	non-legume	plot	commercial	organic standard	both mono	similar	standard	no	conventioanl 1984	org stand	7082	3549	no	kg/ha	Ponisio, from author	NA
S6	Apelsvoll	244	N	Y	N	N	Y	N	P6	Korsaeth	2012	Applied and Environmental Soil Science	N,P, and K Budgets and changes in selected topsoil nutrients over 10 years in a long-term experiment with conventional and organic crop rotations	Norwegian Institute for Agriculture and Environmental Research	experimental station	Apelsvoll cropping system experiment	Norway	Europe	yes	very high	temperate	Apelsvoll Research Centre	60.42	10.51	wheat	cereals	2008	annual	non-legume	plot	commercial	organic standard	both mono	similar	standard	no	commercial recommended	org stand	6945	3549	no	kg/ha	Ponisio, from author	NA
S6	Apelsvoll	245	N	Y	N	N	Y	N	P6	Korsaeth	2012	Applied and Environmental Soil Science	N,P, and K Budgets and changes in selected topsoil nutrients over 10 years in a long-term experiment with conventional and organic crop rotations	Norwegian Institute for Agriculture and Environmental Research	experimental station	Apelsvoll cropping system experiment	Norway	Europe	yes	very high	temperate	Apelsvoll Research Centre	60.42	10.51	wheat	cereals	2003	annual	non-legume	plot	commercial	organic standard	both mono	similar	standard	no	commerical with cows	org with cows	5658	3460	no	kg/ha	Ponisio, from author	NA
S6	Apelsvoll	246	N	Y	N	N	Y	N	P6	Korsaeth	2012	Applied and Environmental Soil Science	N,P, and K Budgets and changes in selected topsoil nutrients over 10 years in a long-term experiment with conventional and organic crop rotations	Norwegian Institute for Agriculture and Environmental Research	experimental station	Apelsvoll cropping system experiment	Norway	Europe	yes	very high	temperate	Apelsvoll Research Centre	60.42	10.51	barley	cereals	2008	annual	non-legume	plot	commercial	organic standard	both mono	similar	standard	no	commerical with cows	org with cows	4796	3431	no	kg/ha	Ponisio, from author	NA
S6	Apelsvoll	247	N	Y	N	N	Y	N	P6	Korsaeth	2012	Applied and Environmental Soil Science	N,P, and K Budgets and changes in selected topsoil nutrients over 10 years in a long-term experiment with conventional and organic crop rotations	Norwegian Institute for Agriculture and Environmental Research	experimental station	Apelsvoll cropping system experiment	Norway	Europe	yes	very high	temperate	Apelsvoll Research Centre	60.42	10.51	barley	cereals	2009	annual	non-legume	plot	commercial	organic standard	both mono	similar	standard	no	commerical with cows	org with cows	5734	3345	no	kg/ha	Ponisio, from author	NA
S6	Apelsvoll	248	N	Y	N	N	Y	N	P6	Korsaeth	2012	Applied and Environmental Soil Science	N,P, and K Budgets and changes in selected topsoil nutrients over 10 years in a long-term experiment with conventional and organic crop rotations	Norwegian Institute for Agriculture and Environmental Research	experimental station	Apelsvoll cropping system experiment	Norway	Europe	yes	very high	temperate	Apelsvoll Research Centre	60.42	10.51	barley	cereals	2001	annual	non-legume	plot	commercial	organic standard	both mono	similar	standard	no	commerical with cows	org with cows	4398	3275	no	kg/ha	Ponisio, from author	NA
S6	Apelsvoll	249	N	Y	N	N	Y	N	P6	Korsaeth	2012	Applied and Environmental Soil Science	N,P, and K Budgets and changes in selected topsoil nutrients over 10 years in a long-term experiment with conventional and organic crop rotations	Norwegian Institute for Agriculture and Environmental Research	experimental station	Apelsvoll cropping system experiment	Norway	Europe	yes	very high	temperate	Apelsvoll Research Centre	60.42	10.51	wheat	cereals	2007	annual	non-legume	plot	commercial	organic standard	both mono	similar	standard	no	commercial recommended	org stand	6581	3243	no	kg/ha	Ponisio, from author	NA
S6	Apelsvoll	250	N	Y	N	N	Y	N	P6	Korsaeth	2012	Applied and Environmental Soil Science	N,P, and K Budgets and changes in selected topsoil nutrients over 10 years in a long-term experiment with conventional and organic crop rotations	Norwegian Institute for Agriculture and Environmental Research	experimental station	Apelsvoll cropping system experiment	Norway	Europe	yes	very high	temperate	Apelsvoll Research Centre	60.42	10.51	wheat	cereals	2007	annual	non-legume	plot	commercial	organic standard	both mono	similar	standard	no	conventioanl 1984	org stand	6296	3243	no	kg/ha	Ponisio, from author	NA
S6	Apelsvoll	251	N	Y	N	N	Y	N	P6	Korsaeth	2012	Applied and Environmental Soil Science	N,P, and K Budgets and changes in selected topsoil nutrients over 10 years in a long-term experiment with conventional and organic crop rotations	Norwegian Institute for Agriculture and Environmental Research	experimental station	Apelsvoll cropping system experiment	Norway	Europe	yes	very high	temperate	Apelsvoll Research Centre	60.42	10.51	barley	cereals	2009	annual	non-legume	plot	commercial	organic standard	both mono	similar	standard	no	commerical with cows	org with cows2	5734	3241	no	kg/ha	Ponisio, from author	NA
S6	Apelsvoll	252	N	Y	N	N	Y	N	P6	Korsaeth	2012	Applied and Environmental Soil Science	N,P, and K Budgets and changes in selected topsoil nutrients over 10 years in a long-term experiment with conventional and organic crop rotations	Norwegian Institute for Agriculture and Environmental Research	experimental station	Apelsvoll cropping system experiment	Norway	Europe	yes	very high	temperate	Apelsvoll Research Centre	60.42	10.51	wheat	cereals	2004	annual	non-legume	plot	commercial	organic standard	both mono	similar	standard	no	commerical with cows	org with cows	3323	3032	no	kg/ha	Ponisio, from author	NA
S6	Apelsvoll	253	N	Y	N	N	Y	N	P6	Korsaeth	2012	Applied and Environmental Soil Science	N,P, and K Budgets and changes in selected topsoil nutrients over 10 years in a long-term experiment with conventional and organic crop rotations	Norwegian Institute for Agriculture and Environmental Research	experimental station	Apelsvoll cropping system experiment	Norway	Europe	yes	very high	temperate	Apelsvoll Research Centre	60.42	10.51	wheat	cereals	2010	annual	non-legume	plot	commercial	organic standard	both mono	similar	standard	no	commerical with cows	org with cows	4602	2967	no	kg/ha	Ponisio, from author	NA
S6	Apelsvoll	254	N	Y	N	N	Y	N	P6	Korsaeth	2012	Applied and Environmental Soil Science	N,P, and K Budgets and changes in selected topsoil nutrients over 10 years in a long-term experiment with conventional and organic crop rotations	Norwegian Institute for Agriculture and Environmental Research	experimental station	Apelsvoll cropping system experiment	Norway	Europe	yes	very high	temperate	Apelsvoll Research Centre	60.42	10.51	oat	cereals	2004	annual	non-legume	plot	commercial	organic standard	both mono	similar	standard	no	commercial 1984	org stand	5738	2944	no	kg/ha	Ponisio, from author	NA
S6	Apelsvoll	255	N	Y	N	N	Y	N	P6	Korsaeth	2012	Applied and Environmental Soil Science	N,P, and K Budgets and changes in selected topsoil nutrients over 10 years in a long-term experiment with conventional and organic crop rotations	Norwegian Institute for Agriculture and Environmental Research	experimental station	Apelsvoll cropping system experiment	Norway	Europe	yes	very high	temperate	Apelsvoll Research Centre	60.42	10.51	oat	cereals	2004	annual	non-legume	plot	commercial	organic standard	both mono	similar	standard	no	commercial recommended	org stand	5390	2944	no	kg/ha	Ponisio, from author	NA
S6	Apelsvoll	256	N	Y	N	N	Y	N	P6	Korsaeth	2012	Applied and Environmental Soil Science	N,P, and K Budgets and changes in selected topsoil nutrients over 10 years in a long-term experiment with conventional and organic crop rotations	Norwegian Institute for Agriculture and Environmental Research	experimental station	Apelsvoll cropping system experiment	Norway	Europe	yes	very high	temperate	Apelsvoll Research Centre	60.42	10.51	barley	cereals	2002	annual	non-legume	plot	commercial	organic standard	both mono	similar	standard	no	commerical with cows	org with cows	4547	2917	no	kg/ha	Ponisio, from author	NA
S6	Apelsvoll	257	N	Y	N	N	Y	N	P6	Korsaeth	2012	Applied and Environmental Soil Science	N,P, and K Budgets and changes in selected topsoil nutrients over 10 years in a long-term experiment with conventional and organic crop rotations	Norwegian Institute for Agriculture and Environmental Research	experimental station	Apelsvoll cropping system experiment	Norway	Europe	yes	very high	temperate	Apelsvoll Research Centre	60.42	10.51	wheat	cereals	2009	annual	non-legume	plot	commercial	organic standard	both mono	similar	standard	no	commercial recommended	org stand	6003	2802	no	kg/ha	Ponisio, from author	NA
S6	Apelsvoll	258	N	Y	N	N	Y	N	P6	Korsaeth	2012	Applied and Environmental Soil Science	N,P, and K Budgets and changes in selected topsoil nutrients over 10 years in a long-term experiment with conventional and organic crop rotations	Norwegian Institute for Agriculture and Environmental Research	experimental station	Apelsvoll cropping system experiment	Norway	Europe	yes	very high	temperate	Apelsvoll Research Centre	60.42	10.51	wheat	cereals	2009	annual	non-legume	plot	commercial	organic standard	both mono	similar	standard	no	conventioanl 1984	org stand	5732	2802	no	kg/ha	Ponisio, from author	NA
S6	Apelsvoll	259	N	Y	N	N	Y	N	P6	Korsaeth	2012	Applied and Environmental Soil Science	N,P, and K Budgets and changes in selected topsoil nutrients over 10 years in a long-term experiment with conventional and organic crop rotations	Norwegian Institute for Agriculture and Environmental Research	experimental station	Apelsvoll cropping system experiment	Norway	Europe	yes	very high	temperate	Apelsvoll Research Centre	60.42	10.51	barley	cereals	2005	annual	non-legume	plot	commercial	organic standard	both mono	similar	standard	no	commercial 1984	org stand	5381	2662	no	kg/ha	Ponisio, from author	NA
S6	Apelsvoll	260	N	Y	N	N	Y	N	P6	Korsaeth	2012	Applied and Environmental Soil Science	N,P, and K Budgets and changes in selected topsoil nutrients over 10 years in a long-term experiment with conventional and organic crop rotations	Norwegian Institute for Agriculture and Environmental Research	experimental station	Apelsvoll cropping system experiment	Norway	Europe	yes	very high	temperate	Apelsvoll Research Centre	60.42	10.51	barley	cereals	2005	annual	non-legume	plot	commercial	organic standard	both mono	similar	standard	no	commercial recommended	org stand	4191	2662	no	kg/ha	Ponisio, from author	NA
S6	Apelsvoll	261	N	Y	N	N	Y	N	P6	Korsaeth	2012	Applied and Environmental Soil Science	N,P, and K Budgets and changes in selected topsoil nutrients over 10 years in a long-term experiment with conventional and organic crop rotations	Norwegian Institute for Agriculture and Environmental Research	experimental station	Apelsvoll cropping system experiment	Norway	Europe	yes	very high	temperate	Apelsvoll Research Centre	60.42	10.51	wheat	cereals	2006	annual	non-legume	plot	commercial	organic standard	both mono	similar	standard	no	commercial recommended	org stand	5735	2657	no	kg/ha	Ponisio, from author	NA
S6	Apelsvoll	262	N	Y	N	N	Y	N	P6	Korsaeth	2012	Applied and Environmental Soil Science	N,P, and K Budgets and changes in selected topsoil nutrients over 10 years in a long-term experiment with conventional and organic crop rotations	Norwegian Institute for Agriculture and Environmental Research	experimental station	Apelsvoll cropping system experiment	Norway	Europe	yes	very high	temperate	Apelsvoll Research Centre	60.42	10.51	wheat	cereals	2006	annual	non-legume	plot	commercial	organic standard	both mono	similar	standard	no	conventioanl 1984	org stand	5613	2657	no	kg/ha	Ponisio, from author	NA
S6	Apelsvoll	263	N	Y	N	N	Y	N	P6	Korsaeth	2012	Applied and Environmental Soil Science	N,P, and K Budgets and changes in selected topsoil nutrients over 10 years in a long-term experiment with conventional and organic crop rotations	Norwegian Institute for Agriculture and Environmental Research	experimental station	Apelsvoll cropping system experiment	Norway	Europe	yes	very high	temperate	Apelsvoll Research Centre	60.42	10.51	wheat	cereals	2002	annual	non-legume	plot	commercial	organic standard	both mono	similar	standard	no	commerical with cows	org with cows	3331	2649	no	kg/ha	Ponisio, from author	NA
S6	Apelsvoll	264	N	Y	N	N	Y	N	P6	Korsaeth	2012	Applied and Environmental Soil Science	N,P, and K Budgets and changes in selected topsoil nutrients over 10 years in a long-term experiment with conventional and organic crop rotations	Norwegian Institute for Agriculture and Environmental Research	experimental station	Apelsvoll cropping system experiment	Norway	Europe	yes	very high	temperate	Apelsvoll Research Centre	60.42	10.51	barley	cereals	2004	annual	non-legume	plot	commercial	organic standard	both mono	similar	standard	no	commercial recommended	org stand	5407	2541	no	kg/ha	Ponisio, from author	NA
S6	Apelsvoll	265	N	Y	N	N	Y	N	P6	Korsaeth	2012	Applied and Environmental Soil Science	N,P, and K Budgets and changes in selected topsoil nutrients over 10 years in a long-term experiment with conventional and organic crop rotations	Norwegian Institute for Agriculture and Environmental Research	experimental station	Apelsvoll cropping system experiment	Norway	Europe	yes	very high	temperate	Apelsvoll Research Centre	60.42	10.51	barley	cereals	2004	annual	non-legume	plot	commercial	organic standard	both mono	similar	standard	no	commercial 1984	org stand	4711	2541	no	kg/ha	Ponisio, from author	NA
S6	Apelsvoll	266	N	Y	N	N	Y	N	P6	Korsaeth	2012	Applied and Environmental Soil Science	N,P, and K Budgets and changes in selected topsoil nutrients over 10 years in a long-term experiment with conventional and organic crop rotations	Norwegian Institute for Agriculture and Environmental Research	experimental station	Apelsvoll cropping system experiment	Norway	Europe	yes	very high	temperate	Apelsvoll Research Centre	60.42	10.51	oat	cereals	2005	annual	non-legume	plot	commercial	organic standard	both mono	similar	standard	no	commercial 1984	org stand	6915	2488	no	kg/ha	Ponisio, from author	NA
S6	Apelsvoll	267	N	Y	N	N	Y	N	P6	Korsaeth	2012	Applied and Environmental Soil Science	N,P, and K Budgets and changes in selected topsoil nutrients over 10 years in a long-term experiment with conventional and organic crop rotations	Norwegian Institute for Agriculture and Environmental Research	experimental station	Apelsvoll cropping system experiment	Norway	Europe	yes	very high	temperate	Apelsvoll Research Centre	60.42	10.51	oat	cereals	2005	annual	non-legume	plot	commercial	organic standard	both mono	similar	standard	no	commercial recommended	org stand	4246	2488	no	kg/ha	Ponisio, from author	NA
S6	Apelsvoll	268	N	Y	N	N	Y	N	P6	Korsaeth	2012	Applied and Environmental Soil Science	N,P, and K Budgets and changes in selected topsoil nutrients over 10 years in a long-term experiment with conventional and organic crop rotations	Norwegian Institute for Agriculture and Environmental Research	experimental station	Apelsvoll cropping system experiment	Norway	Europe	yes	very high	temperate	Apelsvoll Research Centre	60.42	10.51	barley	cereals	2007	annual	non-legume	plot	commercial	organic standard	both mono	similar	standard	no	commercial 1984	org stand	6434	2449	no	kg/ha	Ponisio, from author	NA
S6	Apelsvoll	269	N	Y	N	N	Y	N	P6	Korsaeth	2012	Applied and Environmental Soil Science	N,P, and K Budgets and changes in selected topsoil nutrients over 10 years in a long-term experiment with conventional and organic crop rotations	Norwegian Institute for Agriculture and Environmental Research	experimental station	Apelsvoll cropping system experiment	Norway	Europe	yes	very high	temperate	Apelsvoll Research Centre	60.42	10.51	barley	cereals	2007	annual	non-legume	plot	commercial	organic standard	both mono	similar	standard	no	commercial recommended	org stand	5629	2449	no	kg/ha	Ponisio, from author	NA
S6	Apelsvoll	270	N	Y	N	N	Y	N	P6	Korsaeth	2012	Applied and Environmental Soil Science	N,P, and K Budgets and changes in selected topsoil nutrients over 10 years in a long-term experiment with conventional and organic crop rotations	Norwegian Institute for Agriculture and Environmental Research	experimental station	Apelsvoll cropping system experiment	Norway	Europe	yes	very high	temperate	Apelsvoll Research Centre	60.42	10.51	oat	cereals	2008	annual	non-legume	plot	commercial	organic standard	both mono	similar	standard	no	commercial 1984	org stand	6682	2434	no	kg/ha	Ponisio, from author	NA
S6	Apelsvoll	271	N	Y	N	N	Y	N	P6	Korsaeth	2012	Applied and Environmental Soil Science	N,P, and K Budgets and changes in selected topsoil nutrients over 10 years in a long-term experiment with conventional and organic crop rotations	Norwegian Institute for Agriculture and Environmental Research	experimental station	Apelsvoll cropping system experiment	Norway	Europe	yes	very high	temperate	Apelsvoll Research Centre	60.42	10.51	oat	cereals	2008	annual	non-legume	plot	commercial	organic standard	both mono	similar	standard	no	commercial recommended	org stand	6112	2434	no	kg/ha	Ponisio, from author	NA
S6	Apelsvoll	272	N	Y	N	N	Y	N	P6	Korsaeth	2012	Applied and Environmental Soil Science	N,P, and K Budgets and changes in selected topsoil nutrients over 10 years in a long-term experiment with conventional and organic crop rotations	Norwegian Institute for Agriculture and Environmental Research	experimental station	Apelsvoll cropping system experiment	Norway	Europe	yes	very high	temperate	Apelsvoll Research Centre	60.42	10.51	wheat	cereals	2001	annual	non-legume	plot	commercial	organic standard	both mono	similar	standard	no	conventioanl 1984	org stand	5760	2423	no	kg/ha	Ponisio, from author	NA
S6	Apelsvoll	273	N	Y	N	N	Y	N	P6	Korsaeth	2012	Applied and Environmental Soil Science	N,P, and K Budgets and changes in selected topsoil nutrients over 10 years in a long-term experiment with conventional and organic crop rotations	Norwegian Institute for Agriculture and Environmental Research	experimental station	Apelsvoll cropping system experiment	Norway	Europe	yes	very high	temperate	Apelsvoll Research Centre	60.42	10.51	wheat	cereals	2001	annual	non-legume	plot	commercial	organic standard	both mono	similar	standard	no	commercial recommended	org stand	5730	2423	no	kg/ha	Ponisio, from author	NA
S6	Apelsvoll	274	N	Y	N	N	Y	N	P6	Korsaeth	2012	Applied and Environmental Soil Science	N,P, and K Budgets and changes in selected topsoil nutrients over 10 years in a long-term experiment with conventional and organic crop rotations	Norwegian Institute for Agriculture and Environmental Research	experimental station	Apelsvoll cropping system experiment	Norway	Europe	yes	very high	temperate	Apelsvoll Research Centre	60.42	10.51	barley	cereals	2001	annual	non-legume	plot	commercial	organic standard	both mono	similar	standard	no	commercial 1984	org stand	5565	2404	no	kg/ha	Ponisio, from author	NA
S6	Apelsvoll	275	N	Y	N	N	Y	N	P6	Korsaeth	2012	Applied and Environmental Soil Science	N,P, and K Budgets and changes in selected topsoil nutrients over 10 years in a long-term experiment with conventional and organic crop rotations	Norwegian Institute for Agriculture and Environmental Research	experimental station	Apelsvoll cropping system experiment	Norway	Europe	yes	very high	temperate	Apelsvoll Research Centre	60.42	10.51	barley	cereals	2001	annual	non-legume	plot	commercial	organic standard	both mono	similar	standard	no	commercial recommended	org stand	5290	2404	no	kg/ha	Ponisio, from author	NA
S6	Apelsvoll	276	N	Y	N	N	Y	N	P6	Korsaeth	2012	Applied and Environmental Soil Science	N,P, and K Budgets and changes in selected topsoil nutrients over 10 years in a long-term experiment with conventional and organic crop rotations	Norwegian Institute for Agriculture and Environmental Research	experimental station	Apelsvoll cropping system experiment	Norway	Europe	yes	very high	temperate	Apelsvoll Research Centre	60.42	10.51	wheat	cereals	2005	annual	non-legume	plot	commercial	organic standard	both mono	similar	standard	no	commercial recommended	org stand	6059	2392	no	kg/ha	Ponisio, from author	NA
S6	Apelsvoll	277	N	Y	N	N	Y	N	P6	Korsaeth	2012	Applied and Environmental Soil Science	N,P, and K Budgets and changes in selected topsoil nutrients over 10 years in a long-term experiment with conventional and organic crop rotations	Norwegian Institute for Agriculture and Environmental Research	experimental station	Apelsvoll cropping system experiment	Norway	Europe	yes	very high	temperate	Apelsvoll Research Centre	60.42	10.51	wheat	cereals	2005	annual	non-legume	plot	commercial	organic standard	both mono	similar	standard	no	conventioanl 1984	org stand	5926	2392	no	kg/ha	Ponisio, from author	NA
S6	Apelsvoll	278	N	Y	N	N	Y	N	P6	Korsaeth	2012	Applied and Environmental Soil Science	N,P, and K Budgets and changes in selected topsoil nutrients over 10 years in a long-term experiment with conventional and organic crop rotations	Norwegian Institute for Agriculture and Environmental Research	experimental station	Apelsvoll cropping system experiment	Norway	Europe	yes	very high	temperate	Apelsvoll Research Centre	60.42	10.51	wheat	cereals	2003	annual	non-legume	plot	commercial	organic standard	both mono	similar	standard	no	conventioanl 1984	org stand	6367	2178	no	kg/ha	Ponisio, from author	NA
S6	Apelsvoll	279	N	Y	N	N	Y	N	P6	Korsaeth	2012	Applied and Environmental Soil Science	N,P, and K Budgets and changes in selected topsoil nutrients over 10 years in a long-term experiment with conventional and organic crop rotations	Norwegian Institute for Agriculture and Environmental Research	experimental station	Apelsvoll cropping system experiment	Norway	Europe	yes	very high	temperate	Apelsvoll Research Centre	60.42	10.51	wheat	cereals	2003	annual	non-legume	plot	commercial	organic standard	both mono	similar	standard	no	commercial recommended	org stand	6171	2178	no	kg/ha	Ponisio, from author	NA
S6	Apelsvoll	280	N	Y	N	N	Y	N	P6	Korsaeth	2012	Applied and Environmental Soil Science	N,P, and K Budgets and changes in selected topsoil nutrients over 10 years in a long-term experiment with conventional and organic crop rotations	Norwegian Institute for Agriculture and Environmental Research	experimental station	Apelsvoll cropping system experiment	Norway	Europe	yes	very high	temperate	Apelsvoll Research Centre	60.42	10.51	barley	cereals	2008	annual	non-legume	plot	commercial	organic standard	both mono	similar	standard	no	commercial 1984	org stand	6181	2038	no	kg/ha	Ponisio, from author	NA
S6	Apelsvoll	281	N	Y	N	N	Y	N	P6	Korsaeth	2012	Applied and Environmental Soil Science	N,P, and K Budgets and changes in selected topsoil nutrients over 10 years in a long-term experiment with conventional and organic crop rotations	Norwegian Institute for Agriculture and Environmental Research	experimental station	Apelsvoll cropping system experiment	Norway	Europe	yes	very high	temperate	Apelsvoll Research Centre	60.42	10.51	barley	cereals	2008	annual	non-legume	plot	commercial	organic standard	both mono	similar	standard	no	commercial recommended	org stand	5878	2038	no	kg/ha	Ponisio, from author	NA
S6	Apelsvoll	282	N	Y	N	N	Y	N	P6	Korsaeth	2012	Applied and Environmental Soil Science	N,P, and K Budgets and changes in selected topsoil nutrients over 10 years in a long-term experiment with conventional and organic crop rotations	Norwegian Institute for Agriculture and Environmental Research	experimental station	Apelsvoll cropping system experiment	Norway	Europe	yes	very high	temperate	Apelsvoll Research Centre	60.42	10.51	barley	cereals	2003	annual	non-legume	plot	commercial	organic standard	both mono	similar	standard	no	commercial recommended	org stand	4520	2028	no	kg/ha	Ponisio, from author	NA
S6	Apelsvoll	283	N	Y	N	N	Y	N	P6	Korsaeth	2012	Applied and Environmental Soil Science	N,P, and K Budgets and changes in selected topsoil nutrients over 10 years in a long-term experiment with conventional and organic crop rotations	Norwegian Institute for Agriculture and Environmental Research	experimental station	Apelsvoll cropping system experiment	Norway	Europe	yes	very high	temperate	Apelsvoll Research Centre	60.42	10.51	barley	cereals	2003	annual	non-legume	plot	commercial	organic standard	both mono	similar	standard	no	commercial 1984	org stand	4464	2028	no	kg/ha	Ponisio, from author	NA
S6	Apelsvoll	284	N	Y	N	N	Y	N	P6	Korsaeth	2012	Applied and Environmental Soil Science	N,P, and K Budgets and changes in selected topsoil nutrients over 10 years in a long-term experiment with conventional and organic crop rotations	Norwegian Institute for Agriculture and Environmental Research	experimental station	Apelsvoll cropping system experiment	Norway	Europe	yes	very high	temperate	Apelsvoll Research Centre	60.42	10.51	wheat	cereals	2010	annual	non-legume	plot	commercial	organic standard	both mono	similar	standard	no	conventioanl 1984	org stand	5533	1999	no	kg/ha	Ponisio, from author	NA
S6	Apelsvoll	285	N	Y	N	N	Y	N	P6	Korsaeth	2012	Applied and Environmental Soil Science	N,P, and K Budgets and changes in selected topsoil nutrients over 10 years in a long-term experiment with conventional and organic crop rotations	Norwegian Institute for Agriculture and Environmental Research	experimental station	Apelsvoll cropping system experiment	Norway	Europe	yes	very high	temperate	Apelsvoll Research Centre	60.42	10.51	wheat	cereals	2010	annual	non-legume	plot	commercial	organic standard	both mono	similar	standard	no	commercial recommended	org stand	5502	1999	no	kg/ha	Ponisio, from author	NA
S6	Apelsvoll	286	N	Y	N	N	Y	N	P6	Korsaeth	2012	Applied and Environmental Soil Science	N,P, and K Budgets and changes in selected topsoil nutrients over 10 years in a long-term experiment with conventional and organic crop rotations	Norwegian Institute for Agriculture and Environmental Research	experimental station	Apelsvoll cropping system experiment	Norway	Europe	yes	very high	temperate	Apelsvoll Research Centre	60.42	10.51	barley	cereals	2002	annual	non-legume	plot	commercial	organic standard	both mono	similar	standard	no	commercial 1984	org stand	5244	1977	no	kg/ha	Ponisio, from author	NA
S6	Apelsvoll	287	N	Y	N	N	Y	N	P6	Korsaeth	2012	Applied and Environmental Soil Science	N,P, and K Budgets and changes in selected topsoil nutrients over 10 years in a long-term experiment with conventional and organic crop rotations	Norwegian Institute for Agriculture and Environmental Research	experimental station	Apelsvoll cropping system experiment	Norway	Europe	yes	very high	temperate	Apelsvoll Research Centre	60.42	10.51	barley	cereals	2002	annual	non-legume	plot	commercial	organic standard	both mono	similar	standard	no	commercial recommended	org stand	4796	1977	no	kg/ha	Ponisio, from author	NA
S6	Apelsvoll	288	N	Y	N	N	Y	N	P6	Korsaeth	2012	Applied and Environmental Soil Science	N,P, and K Budgets and changes in selected topsoil nutrients over 10 years in a long-term experiment with conventional and organic crop rotations	Norwegian Institute for Agriculture and Environmental Research	experimental station	Apelsvoll cropping system experiment	Norway	Europe	yes	very high	temperate	Apelsvoll Research Centre	60.42	10.51	wheat	cereals	2002	annual	non-legume	plot	commercial	organic standard	both mono	similar	standard	no	conventioanl 1984	org stand	5215	1917	no	kg/ha	Ponisio, from author	NA
S6	Apelsvoll	289	N	Y	N	N	Y	N	P6	Korsaeth	2012	Applied and Environmental Soil Science	N,P, and K Budgets and changes in selected topsoil nutrients over 10 years in a long-term experiment with conventional and organic crop rotations	Norwegian Institute for Agriculture and Environmental Research	experimental station	Apelsvoll cropping system experiment	Norway	Europe	yes	very high	temperate	Apelsvoll Research Centre	60.42	10.51	wheat	cereals	2002	annual	non-legume	plot	commercial	organic standard	both mono	similar	standard	no	commercial recommended	org stand	3769	1917	no	kg/ha	Ponisio, from author	NA
S6	Apelsvoll	290	N	Y	N	N	Y	N	P6	Korsaeth	2012	Applied and Environmental Soil Science	N,P, and K Budgets and changes in selected topsoil nutrients over 10 years in a long-term experiment with conventional and organic crop rotations	Norwegian Institute for Agriculture and Environmental Research	experimental station	Apelsvoll cropping system experiment	Norway	Europe	yes	very high	temperate	Apelsvoll Research Centre	60.42	10.51	barley	cereals	2006	annual	non-legume	plot	commercial	organic standard	both mono	similar	standard	no	commercial 1984	org stand	4917	1899	no	kg/ha	Ponisio, from author	NA
S6	Apelsvoll	291	N	Y	N	N	Y	N	P6	Korsaeth	2012	Applied and Environmental Soil Science	N,P, and K Budgets and changes in selected topsoil nutrients over 10 years in a long-term experiment with conventional and organic crop rotations	Norwegian Institute for Agriculture and Environmental Research	experimental station	Apelsvoll cropping system experiment	Norway	Europe	yes	very high	temperate	Apelsvoll Research Centre	60.42	10.51	barley	cereals	2006	annual	non-legume	plot	commercial	organic standard	both mono	similar	standard	no	commercial recommended	org stand	4553	1899	no	kg/ha	Ponisio, from author	NA
S6	Apelsvoll	292	N	Y	N	N	Y	N	P6	Korsaeth	2012	Applied and Environmental Soil Science	N,P, and K Budgets and changes in selected topsoil nutrients over 10 years in a long-term experiment with conventional and organic crop rotations	Norwegian Institute for Agriculture and Environmental Research	experimental station	Apelsvoll cropping system experiment	Norway	Europe	yes	very high	temperate	Apelsvoll Research Centre	60.42	10.51	barley	cereals	2010	annual	non-legume	plot	commercial	organic standard	both mono	similar	standard	no	commercial recommended	org stand	5890	1839	no	kg/ha	Ponisio, from author	NA
S6	Apelsvoll	293	N	Y	N	N	Y	N	P6	Korsaeth	2012	Applied and Environmental Soil Science	N,P, and K Budgets and changes in selected topsoil nutrients over 10 years in a long-term experiment with conventional and organic crop rotations	Norwegian Institute for Agriculture and Environmental Research	experimental station	Apelsvoll cropping system experiment	Norway	Europe	yes	very high	temperate	Apelsvoll Research Centre	60.42	10.51	barley	cereals	2010	annual	non-legume	plot	commercial	organic standard	both mono	similar	standard	no	commercial 1984	org stand	5630	1839	no	kg/ha	Ponisio, from author	NA
S6	Apelsvoll	294	N	Y	N	N	Y	N	P6	Korsaeth	2012	Applied and Environmental Soil Science	N,P, and K Budgets and changes in selected topsoil nutrients over 10 years in a long-term experiment with conventional and organic crop rotations	Norwegian Institute for Agriculture and Environmental Research	experimental station	Apelsvoll cropping system experiment	Norway	Europe	yes	very high	temperate	Apelsvoll Research Centre	60.42	10.51	oat	cereals	2010	annual	non-legume	plot	commercial	organic standard	both mono	similar	standard	no	commercial 1984	org stand	6267	1813	no	kg/ha	Ponisio, from author	NA
S6	Apelsvoll	295	N	Y	N	N	Y	N	P6	Korsaeth	2012	Applied and Environmental Soil Science	N,P, and K Budgets and changes in selected topsoil nutrients over 10 years in a long-term experiment with conventional and organic crop rotations	Norwegian Institute for Agriculture and Environmental Research	experimental station	Apelsvoll cropping system experiment	Norway	Europe	yes	very high	temperate	Apelsvoll Research Centre	60.42	10.51	oat	cereals	2010	annual	non-legume	plot	commercial	organic standard	both mono	similar	standard	no	commercial recommended	org stand	5837	1813	no	kg/ha	Ponisio, from author	NA
S6	Apelsvoll	296	N	Y	N	N	Y	N	P6	Korsaeth	2012	Applied and Environmental Soil Science	N,P, and K Budgets and changes in selected topsoil nutrients over 10 years in a long-term experiment with conventional and organic crop rotations	Norwegian Institute for Agriculture and Environmental Research	experimental station	Apelsvoll cropping system experiment	Norway	Europe	yes	very high	temperate	Apelsvoll Research Centre	60.42	10.51	wheat	cereals	2004	annual	non-legume	plot	commercial	organic standard	both mono	similar	standard	no	commercial recommended	org stand	3569	1781	no	kg/ha	Ponisio, from author	NA
S6	Apelsvoll	297	N	Y	N	N	Y	N	P6	Korsaeth	2012	Applied and Environmental Soil Science	N,P, and K Budgets and changes in selected topsoil nutrients over 10 years in a long-term experiment with conventional and organic crop rotations	Norwegian Institute for Agriculture and Environmental Research	experimental station	Apelsvoll cropping system experiment	Norway	Europe	yes	very high	temperate	Apelsvoll Research Centre	60.42	10.51	wheat	cereals	2004	annual	non-legume	plot	commercial	organic standard	both mono	similar	standard	no	conventioanl 1984	org stand	3432	1781	no	kg/ha	Ponisio, from author	NA
S6	Apelsvoll	298	N	Y	N	N	Y	N	P6	Korsaeth	2012	Applied and Environmental Soil Science	N,P, and K Budgets and changes in selected topsoil nutrients over 10 years in a long-term experiment with conventional and organic crop rotations	Norwegian Institute for Agriculture and Environmental Research	experimental station	Apelsvoll cropping system experiment	Norway	Europe	yes	very high	temperate	Apelsvoll Research Centre	60.42	10.51	barley	cereals	2009	annual	non-legume	plot	commercial	organic standard	both mono	similar	standard	no	commercial 1984	org stand	5977	1641	no	kg/ha	Ponisio, from author	NA
S6	Apelsvoll	299	N	Y	N	N	Y	N	P6	Korsaeth	2012	Applied and Environmental Soil Science	N,P, and K Budgets and changes in selected topsoil nutrients over 10 years in a long-term experiment with conventional and organic crop rotations	Norwegian Institute for Agriculture and Environmental Research	experimental station	Apelsvoll cropping system experiment	Norway	Europe	yes	very high	temperate	Apelsvoll Research Centre	60.42	10.51	barley	cereals	2009	annual	non-legume	plot	commercial	organic standard	both mono	similar	standard	no	commercial recommended	org stand	5653	1641	no	kg/ha	Ponisio, from author	NA
S6	Apelsvoll	300	N	Y	N	N	Y	N	P6	Korsaeth	2012	Applied and Environmental Soil Science	N,P, and K Budgets and changes in selected topsoil nutrients over 10 years in a long-term experiment with conventional and organic crop rotations	Norwegian Institute for Agriculture and Environmental Research	experimental station	Apelsvoll cropping system experiment	Norway	Europe	yes	very high	temperate	Apelsvoll Research Centre	60.42	10.51	oat	cereals	2009	annual	non-legume	plot	commercial	organic standard	both mono	similar	standard	no	commercial recommended	org stand	5147	1567	no	kg/ha	Ponisio, from author	NA
S6	Apelsvoll	301	N	Y	N	N	Y	N	P6	Korsaeth	2012	Applied and Environmental Soil Science	N,P, and K Budgets and changes in selected topsoil nutrients over 10 years in a long-term experiment with conventional and organic crop rotations	Norwegian Institute for Agriculture and Environmental Research	experimental station	Apelsvoll cropping system experiment	Norway	Europe	yes	very high	temperate	Apelsvoll Research Centre	60.42	10.51	oat	cereals	2009	annual	non-legume	plot	commercial	organic standard	both mono	similar	standard	no	commercial 1984	org stand	4537	1567	no	kg/ha	Ponisio, from author	NA
S6	Apelsvoll	302	N	Y	N	N	Y	N	P6	Korsaeth	2012	Applied and Environmental Soil Science	N,P, and K Budgets and changes in selected topsoil nutrients over 10 years in a long-term experiment with conventional and organic crop rotations	Norwegian Institute for Agriculture and Environmental Research	experimental station	Apelsvoll cropping system experiment	Norway	Europe	yes	very high	temperate	Apelsvoll Research Centre	60.42	10.51	oat	cereals	2006	annual	non-legume	plot	commercial	organic standard	both mono	similar	standard	no	commercial recommended	org stand	4353	1381	no	kg/ha	Ponisio, from author	NA
S6	Apelsvoll	303	N	Y	N	N	Y	N	P6	Korsaeth	2012	Applied and Environmental Soil Science	N,P, and K Budgets and changes in selected topsoil nutrients over 10 years in a long-term experiment with conventional and organic crop rotations	Norwegian Institute for Agriculture and Environmental Research	experimental station	Apelsvoll cropping system experiment	Norway	Europe	yes	very high	temperate	Apelsvoll Research Centre	60.42	10.51	oat	cereals	2006	annual	non-legume	plot	commercial	organic standard	both mono	similar	standard	no	commercial 1984	org stand	3776	1381	no	kg/ha	Ponisio, from author	NA
S7	Lo Scalzo et al.	304	N	N	N	N	Y	N	P7	Lo Scalzo et al.	2008	Conference proceeding	Organic vs conventional Field Trials: the Effect on Cauliflower	NAtiona Consil for Agricultural Research. Italy	experimental station	NA	Italy	Europe	yes	very high	temperate	Research Unit for Horticulture (ORA) of NAtiona Council for Agricultural Research (CRA)	42.89	13.79	cauliflower	vegetables	2003	annual	non-legume	plot	commercial	organic standard	both mono	similar	NA	NA	conv	org	26.59	20.55	no	t/ha	Table.2	NA
S7	Lo Scalzo et al.	305	N	N	N	N	Y	N	P7	Lo Scalzo et al.	2008	Conference proceeding	Organic vs conventional Field Trials: the Effect on Cauliflower	NAtiona Consil for Agricultural Research. Italy	experimental station	NA	Italy	Europe	yes	very high	temperate	Research Unit for Horticulture (ORA) of NAtiona Council for Agricultural Research (CRA)	42.89	13.79	cauliflower	vegetables	2002	annual	non-legume	plot	commercial	organic standard	both mono	similar	NA	NA	conv	org	29.24	15.64	no	t/ha	Table.2	NA
S7	Lo Scalzo et al.	306	N	N	N	N	Y	N	P7	Lo Scalzo et al.	2008	Conference proceeding	Organic vs conventional Field Trials: the Effect on Cauliflower	NAtiona Consil for Agricultural Research. Italy	experimental station	NA	Italy	Europe	yes	very high	temperate	Research Unit for Horticulture (ORA) of NAtiona Council for Agricultural Research (CRA)	42.89	13.79	cauliflower	vegetables	2006	annual	non-legume	plot	commercial	organic standard	both mono	similar	NA	NA	conv	org	11.04	12.63	no	t/ha	Table.2	NA
S7	Lo Scalzo et al.	307	N	N	N	N	Y	N	P7	Lo Scalzo et al.	2008	Conference proceeding	Organic vs conventional Field Trials: the Effect on Cauliflower	NAtiona Consil for Agricultural Research. Italy	experimental station	NA	Italy	Europe	yes	very high	temperate	Research Unit for Horticulture (ORA) of NAtiona Council for Agricultural Research (CRA)	42.89	13.79	cauliflower	vegetables	2004	annual	non-legume	plot	commercial	organic standard	both mono	similar	NA	NA	conv	org	14.49	9.35	no	t/ha	Table.2	NA
S7	Lo Scalzo et al.	308	N	N	N	N	Y	N	P7	Lo Scalzo et al.	2008	Conference proceeding	Organic vs conventional Field Trials: the Effect on Cauliflower	NAtiona Consil for Agricultural Research. Italy	experimental station	NA	Italy	Europe	yes	very high	temperate	Research Unit for Horticulture (ORA) of NAtiona Council for Agricultural Research (CRA)	42.89	13.79	cauliflower	vegetables	2005	annual	non-legume	plot	commercial	organic standard	both mono	similar	NA	NA	conv	org	4.64	3.82	no	t/ha	Table.2	NA
S8	DOK Project	309	N	Y	N	N	Y	Y	P8	Maeder et al.	2002	Science 296. 1694.1697	Soil fertility and biodiversity in organic farming	Research Institute of Organic Agriculture (FiBL)	experimental station	DOK system comparison trial (bio-Dynamic, bio Organic, and Konventionell)	Switzerland	Europe	yes	very high	temperate	Therwil	47.5	7.55	wheat	cereals	1992	annual	non-legume	plot	commercial	biodynamic	both mono	similar	standard	no	Convfym	Biodyn	5.13	4.23	yes	t/ha	Ponisio, from author	NA
S8	DOK Project	310	N	Y	N	N	Y	Y	P8	Maeder et al.	2002	Science 296. 1694.1697	Soil fertility and biodiversity in organic farming	Research Institute of Organic Agriculture (FiBL)	experimental station	DOK system comparison trial (bio-Dynamic, bio Organic, and Konventionell)	Switzerland	Europe	yes	very high	temperate	Therwil	47.5	7.55	wheat	cereals	1992	annual	non-legume	plot	commercial	organic standard	both mono	similar	standard	no	Conmin	Bioorg	5.43	3.78	yes	t/ha	Ponisio, from author	NA
S8	DOK Project	311	N	Y	N	N	Y	Y	P8	Maeder et al.	2002	Science 296. 1694.1697	Soil fertility and biodiversity in organic farming	Research Institute of Organic Agriculture (FiBL)	experimental station	DOK system comparison trial (bio-Dynamic, bio Organic, and Konventionell)	Switzerland	Europe	yes	very high	temperate	Therwil	47.5	7.55	wheat	cereals	1993	annual	non-legume	plot	commercial	organic standard	both mono	similar	standard	no	Conmin	Bioorg	5.02	4.12	yes	t/ha	Ponisio, from author	NA
S8	DOK Project	312	N	Y	N	N	Y	Y	P8	Maeder et al.	2002	Science 296. 1694.1697	Soil fertility and biodiversity in organic farming	Research Institute of Organic Agriculture (FiBL)	experimental station	DOK system comparison trial (bio-Dynamic, bio Organic, and Konventionell)	Switzerland	Europe	yes	very high	temperate	Therwil	47.5	7.55	wheat	cereals	1993	annual	non-legume	plot	commercial	biodynamic	both mono	similar	standard	no	Convfym	Biodyn	4.73	3.89	yes	t/ha	Ponisio, from author	NA
S8	DOK Project	313	N	Y	N	N	Y	Y	P8	Maeder et al.	2002	Science 296. 1694.1697	Soil fertility and biodiversity in organic farming	Research Institute of Organic Agriculture (FiBL)	experimental station	DOK system comparison trial (bio-Dynamic, bio Organic, and Konventionell)	Switzerland	Europe	yes	very high	temperate	Therwil	47.5	7.55	wheat	cereals	1995	annual	non-legume	plot	commercial	biodynamic	both mono	similar	standard	no	Convfym	Biodyn	4.16	3.4	yes	t/ha	Ponisio, from author	NA
S8	DOK Project	314	N	Y	N	N	Y	Y	P8	Maeder et al.	2002	Science 296. 1694.1697	Soil fertility and biodiversity in organic farming	Research Institute of Organic Agriculture (FiBL)	experimental station	DOK system comparison trial (bio-Dynamic, bio Organic, and Konventionell)	Switzerland	Europe	yes	very high	temperate	Therwil	47.5	7.55	wheat	cereals	1995	annual	non-legume	plot	commercial	organic standard	both mono	similar	standard	no	Conmin	Bioorg	3.86	3.55	yes	t/ha	Ponisio, from author	NA
S8	DOK Project	315	N	Y	N	N	Y	Y	P8	Maeder et al.	2002	Science 296. 1694.1697	Soil fertility and biodiversity in organic farming	Research Institute of Organic Agriculture (FiBL)	experimental station	DOK system comparison trial (bio-Dynamic, bio Organic, and Konventionell)	Switzerland	Europe	yes	very high	temperate	Therwil	47.5	7.55	wheat	cereals	1996	annual	non-legume	plot	commercial	biodynamic	both mono	similar	standard	no	Convfym	Biodyn	4.94	4.92	yes	t/ha	Ponisio, from author	NA
S8	DOK Project	316	N	Y	N	N	Y	Y	P8	Maeder et al.	2002	Science 296. 1694.1697	Soil fertility and biodiversity in organic farming	Research Institute of Organic Agriculture (FiBL)	experimental station	DOK system comparison trial (bio-Dynamic, bio Organic, and Konventionell)	Switzerland	Europe	yes	very high	temperate	Therwil	47.5	7.55	wheat	cereals	1996	annual	non-legume	plot	commercial	organic standard	both mono	similar	standard	no	Conmin	Bioorg	5.32	4.82	yes	t/ha	Ponisio, from author	NA
S8	DOK Project	317	N	Y	N	N	Y	Y	P8	Maeder et al.	2002	Science 296. 1694.1697	Soil fertility and biodiversity in organic farming	Research Institute of Organic Agriculture (FiBL)	experimental station	DOK system comparison trial (bio-Dynamic, bio Organic, and Konventionell)	Switzerland	Europe	yes	very high	temperate	Therwil	47.5	7.55	wheat	cereals	1997	annual	non-legume	plot	commercial	biodynamic	both mono	similar	standard	no	Convfym	Biodyn	4.33	4.24	yes	t/ha	Ponisio, from author	NA
S8	DOK Project	318	N	Y	N	N	Y	Y	P8	Maeder et al.	2002	Science 296. 1694.1697	Soil fertility and biodiversity in organic farming	Research Institute of Organic Agriculture (FiBL)	experimental station	DOK system comparison trial (bio-Dynamic, bio Organic, and Konventionell)	Switzerland	Europe	yes	very high	temperate	Therwil	47.5	7.55	wheat	cereals	1997	annual	non-legume	plot	commercial	organic standard	both mono	similar	standard	no	Conmin	Bioorg	4.68	4.42	yes	t/ha	Ponisio, from author	NA
S8	DOK Project	319	N	Y	N	N	Y	Y	P8	Maeder et al.	2002	Science 296. 1694.1697	Soil fertility and biodiversity in organic farming	Research Institute of Organic Agriculture (FiBL)	experimental station	DOK system comparison trial (bio-Dynamic, bio Organic, and Konventionell)	Switzerland	Europe	yes	very high	temperate	Therwil	47.5	7.55	wheat	cereals	1998	annual	non-legume	plot	commercial	biodynamic	both mono	similar	standard	no	Convfym	Biodyn	4.43	3.92	yes	t/ha	Ponisio, from author	NA
S8	DOK Project	320	N	Y	N	N	Y	Y	P8	Maeder et al.	2002	Science 296. 1694.1697	Soil fertility and biodiversity in organic farming	Research Institute of Organic Agriculture (FiBL)	experimental station	DOK system comparison trial (bio-Dynamic, bio Organic, and Konventionell)	Switzerland	Europe	yes	very high	temperate	Therwil	47.5	7.55	wheat	cereals	1998	annual	non-legume	plot	commercial	organic standard	both mono	similar	standard	no	Conmin	Bioorg	4.32	3.96	yes	t/ha	Ponisio, from author	NA
S8	DOK Project	321	Y	Y	N	N	N	N	P9	Mayer et al.	2015	Journal of Science Food Agriculture	Productivity, quality and sustainability of winter wheat under long-term conventional and organic management in Switzerland	Research Institute of Organic Agriculture FiBL	experimental station	DOK system comparison trial (bio-Dynamic, bio Organic, and Konventionell)	Switzerland	Europe	yes	very high	temperate	Therwil	47.5	7.55	wheat	cereals	2006	annual	non-legume	plot	commercial	organic standard	both mono	similar	standard	no	Conmin	Bioorg	5.73	3.09	yes	t/ha	Fig.1	NA
S8	DOK Project	322	Y	Y	N	N	N	N	P9	Mayer et al.	2015	Journal of Science Food Agriculture	Productivity, quality and sustainability of winter wheat under long-term conventional and organic management in Switzerland	Research Institute of Organic Agriculture FiBL	experimental station	DOK system comparison trial (bio-Dynamic, bio Organic, and Konventionell)	Switzerland	Europe	yes	very high	temperate	Therwil	47.5	7.55	wheat	cereals	2006	annual	non-legume	plot	commercial	biodynamic	both mono	similar	standard	no	Convfym	Biodyn	5.73	3.13	yes	t/ha	Fig.1	NA
S8	DOK Project	323	Y	Y	N	N	N	N	P9	Mayer et al.	2015	Journal of Science Food Agriculture	Productivity, quality and sustainability of winter wheat under long-term conventional and organic management in Switzerland	Research Institute of Organic Agriculture FiBL	experimental station	DOK system comparison trial (bio-Dynamic, bio Organic, and Konventionell)	Switzerland	Europe	yes	very high	temperate	Therwil	47.5	7.55	wheat	cereals	2007	annual	non-legume	plot	commercial	biodynamic	both mono	similar	standard	no	Convfym	Biodyn	6.15	3.62	yes	t/ha	Fig.1	NA
S8	DOK Project	324	Y	Y	N	N	N	N	P9	Mayer et al.	2015	Journal of Science Food Agriculture	Productivity, quality and sustainability of winter wheat under long-term conventional and organic management in Switzerland	Research Institute of Organic Agriculture FiBL	experimental station	DOK system comparison trial (bio-Dynamic, bio Organic, and Konventionell)	Switzerland	Europe	yes	very high	temperate	Therwil	47.5	7.55	wheat	cereals	2007	annual	non-legume	plot	commercial	organic standard	both mono	similar	standard	no	Conmin	Bioorg	6.15	3.38	yes	t/ha	Fig.1	NA
S8	DOK Project	325	Y	Y	N	N	N	N	P9	Mayer et al.	2015	Journal of Science Food Agriculture	Productivity, quality and sustainability of winter wheat under long-term conventional and organic management in Switzerland	Research Institute of Organic Agriculture FiBL	experimental station	DOK system comparison trial (bio-Dynamic, bio Organic, and Konventionell)	Switzerland	Europe	yes	very high	temperate	Therwil	47.5	7.55	wheat	cereals	2009	annual	non-legume	plot	commercial	biodynamic	both mono	similar	standard	no	Convfym	Biodyn	6.15	4.43	yes	t/ha	Fig.1	NA
S8	DOK Project	326	Y	Y	N	N	N	N	P9	Mayer et al.	2015	Journal of Science Food Agriculture	Productivity, quality and sustainability of winter wheat under long-term conventional and organic management in Switzerland	Research Institute of Organic Agriculture FiBL	experimental station	DOK system comparison trial (bio-Dynamic, bio Organic, and Konventionell)	Switzerland	Europe	yes	very high	temperate	Therwil	47.5	7.55	wheat	cereals	2009	annual	non-legume	plot	commercial	organic standard	both mono	similar	standard	no	Conmin	Bioorg	6.58	4.3	yes	t/ha	Fig.1	NA
S8	DOK Project	327	Y	N	N	N	N	N	P9	Mayer et al.	2015	Journal of Science Food Agriculture	Productivity, quality and sustainability of winter wheat under long-term conventional and organic management in Switzerland	Research Institute of Organic Agriculture FiBL	experimental station	DOK system comparison trial (bio-Dynamic, bio Organic, and Konventionell)	Switzerland	Europe	yes	very high	temperate	Therwil	47.5	7.55	wheat	cereals	2010	annual	non-legume	plot	commercial	biodynamic	both mono	similar	standard	no	Convfym	Biodyn	4.36	3.25	yes	t/ha	Fig.1	NA
S8	DOK Project	328	Y	N	N	N	N	N	P9	Mayer et al.	2015	Journal of Science Food Agriculture	Productivity, quality and sustainability of winter wheat under long-term conventional and organic management in Switzerland	Research Institute of Organic Agriculture FiBL	experimental station	DOK system comparison trial (bio-Dynamic, bio Organic, and Konventionell)	Switzerland	Europe	yes	very high	temperate	Therwil	47.5	7.55	wheat	cereals	2010	annual	non-legume	plot	commercial	organic standard	both mono	similar	standard	no	Conmin	Bioorg	4.36	3.2	yes	t/ha	Fig.1	NA
S8	DOK Project	329	Y	N	N	N	Y	Y	P10	Besson et al.	1992	Schweiz. Landw. Fo. 32(1), 3-32	DOK-Versuch: vergleichende Langzeituntersuchungen in den drei Anbausystemen biologisch-dynamisch, organisch-biologisch und konventionell. II. Ertrag der Kulturen: Gerste, 1. und 2. Fruchtfolgeperiode	Eidgenoessische Forschungsanstalt fuer Agrikulturchemie und Umwelthygiene (FAC)	experimental station	DOK system comparison trial (bio-Dynamic, bio Organic, and Konventionell)	Switzerland	Europe	yes	very high	temperate	Therwil	47.5	7.55	barley	cereals	1978	annual	non-legume	plot	commercial	biodynamic	both mono	similar	standard	no	K1	D1	36.9	39.6	no	t/ha	Fig. 5	NA
S8	DOK Project	330	Y	N	N	N	Y	Y	P10	Besson et al.	1992	Schweiz. Landw. Fo. 32(1), 3-32	DOK-Versuch: vergleichende Langzeituntersuchungen in den drei Anbausystemen biologisch-dynamisch, organisch-biologisch und konventionell. II. Ertrag der Kulturen: Gerste, 1. und 2. Fruchtfolgeperiode	Eidgenoessische Forschungsanstalt fuer Agrikulturchemie und Umwelthygiene (FAC)	experimental station	DOK system comparison trial (bio-Dynamic, bio Organic, and Konventionell)	Switzerland	Europe	yes	very high	temperate	Therwil	47.5	7.55	barley	cereals	1978	annual	non-legume	plot	commercial	organic standard	both mono	similar	standard	no	K1	O1	36.9	37.8	no	t/ha	Fig. 5	NA
S8	DOK Project	331	Y	N	N	N	Y	Y	P10	Besson et al.	1992	Schweiz. Landw. Fo. 32(1), 3-32	DOK-Versuch: vergleichende Langzeituntersuchungen in den drei Anbausystemen biologisch-dynamisch, organisch-biologisch und konventionell. II. Ertrag der Kulturen: Gerste, 1. und 2. Fruchtfolgeperiode	Eidgenoessische Forschungsanstalt fuer Agrikulturchemie und Umwelthygiene (FAC)	experimental station	DOK system comparison trial (bio-Dynamic, bio Organic, and Konventionell)	Switzerland	Europe	yes	very high	temperate	Therwil	47.5	7.55	barley	cereals	1978	annual	non-legume	plot	commercial	biodynamic	both mono	similar	standard	no	K2	D2	32.1	36.1	no	t/ha	Fig. 5	NA
S8	DOK Project	332	Y	N	N	N	Y	Y	P10	Besson et al.	1992	Schweiz. Landw. Fo. 32(1), 3-32	DOK-Versuch: vergleichende Langzeituntersuchungen in den drei Anbausystemen biologisch-dynamisch, organisch-biologisch und konventionell. II. Ertrag der Kulturen: Gerste, 1. und 2. Fruchtfolgeperiode	Eidgenoessische Forschungsanstalt fuer Agrikulturchemie und Umwelthygiene (FAC)	experimental station	DOK system comparison trial (bio-Dynamic, bio Organic, and Konventionell)	Switzerland	Europe	yes	very high	temperate	Therwil	47.5	7.55	barley	cereals	1978	annual	non-legume	plot	commercial	organic standard	both mono	similar	standard	no	K2	O2	32.1	37.4	no	t/ha	Fig. 5	NA
S8	DOK Project	333	Y	N	N	N	Y	Y	P10	Besson et al.	1992	Schweiz. Landw. Fo. 32(1), 3-32	DOK-Versuch: vergleichende Langzeituntersuchungen in den drei Anbausystemen biologisch-dynamisch, organisch-biologisch und konventionell. II. Ertrag der Kulturen: Gerste, 1. und 2. Fruchtfolgeperiode	Eidgenoessische Forschungsanstalt fuer Agrikulturchemie und Umwelthygiene (FAC)	experimental station	DOK system comparison trial (bio-Dynamic, bio Organic, and Konventionell)	Switzerland	Europe	yes	very high	temperate	Therwil	47.5	7.55	barley	cereals	1979	annual	non-legume	plot	commercial	biodynamic	both mono	similar	standard	no	K1	D1	34.8	30.4	no	t/ha	Fig. 5	NA
S8	DOK Project	334	Y	N	N	N	Y	Y	P10	Besson et al.	1992	Schweiz. Landw. Fo. 32(1), 3-32	DOK-Versuch: vergleichende Langzeituntersuchungen in den drei Anbausystemen biologisch-dynamisch, organisch-biologisch und konventionell. II. Ertrag der Kulturen: Gerste, 1. und 2. Fruchtfolgeperiode	Eidgenoessische Forschungsanstalt fuer Agrikulturchemie und Umwelthygiene (FAC)	experimental station	DOK system comparison trial (bio-Dynamic, bio Organic, and Konventionell)	Switzerland	Europe	yes	very high	temperate	Therwil	47.5	7.55	barley	cereals	1979	annual	non-legume	plot	commercial	organic standard	both mono	similar	standard	no	K1	O1	34.8	28.7	no	t/ha	Fig. 5	NA
S8	DOK Project	335	Y	N	N	N	Y	Y	P10	Besson et al.	1992	Schweiz. Landw. Fo. 32(1), 3-32	DOK-Versuch: vergleichende Langzeituntersuchungen in den drei Anbausystemen biologisch-dynamisch, organisch-biologisch und konventionell. II. Ertrag der Kulturen: Gerste, 1. und 2. Fruchtfolgeperiode	Eidgenoessische Forschungsanstalt fuer Agrikulturchemie und Umwelthygiene (FAC)	experimental station	DOK system comparison trial (bio-Dynamic, bio Organic, and Konventionell)	Switzerland	Europe	yes	very high	temperate	Therwil	47.5	7.55	barley	cereals	1979	annual	non-legume	plot	commercial	biodynamic	both mono	similar	standard	no	K2	D2	34.3	31	no	t/ha	Fig. 5	NA
S8	DOK Project	336	Y	N	N	N	Y	Y	P10	Besson et al.	1992	Schweiz. Landw. Fo. 32(1), 3-32	DOK-Versuch: vergleichende Langzeituntersuchungen in den drei Anbausystemen biologisch-dynamisch, organisch-biologisch und konventionell. II. Ertrag der Kulturen: Gerste, 1. und 2. Fruchtfolgeperiode	Eidgenoessische Forschungsanstalt fuer Agrikulturchemie und Umwelthygiene (FAC)	experimental station	DOK system comparison trial (bio-Dynamic, bio Organic, and Konventionell)	Switzerland	Europe	yes	very high	temperate	Therwil	47.5	7.55	barley	cereals	1979	annual	non-legume	plot	commercial	organic standard	both mono	similar	standard	no	K2	O2	34.3	29.1	no	t/ha	Fig. 5	NA
S8	DOK Project	337	Y	N	N	N	Y	Y	P10	Besson et al.	1992	Schweiz. Landw. Fo. 32(1), 3-32	DOK-Versuch: vergleichende Langzeituntersuchungen in den drei Anbausystemen biologisch-dynamisch, organisch-biologisch und konventionell. II. Ertrag der Kulturen: Gerste, 1. und 2. Fruchtfolgeperiode	Eidgenoessische Forschungsanstalt fuer Agrikulturchemie und Umwelthygiene (FAC)	experimental station	DOK system comparison trial (bio-Dynamic, bio Organic, and Konventionell)	Switzerland	Europe	yes	very high	temperate	Therwil	47.5	7.55	barley	cereals	1982	annual	non-legume	plot	commercial	biodynamic	both mono	similar	standard	no	K1	D1	53.4	35.3	no	t/ha	Fig. 5	NA
S8	DOK Project	338	Y	N	N	N	Y	Y	P10	Besson et al.	1992	Schweiz. Landw. Fo. 32(1), 3-32	DOK-Versuch: vergleichende Langzeituntersuchungen in den drei Anbausystemen biologisch-dynamisch, organisch-biologisch und konventionell. II. Ertrag der Kulturen: Gerste, 1. und 2. Fruchtfolgeperiode	Eidgenoessische Forschungsanstalt fuer Agrikulturchemie und Umwelthygiene (FAC)	experimental station	DOK system comparison trial (bio-Dynamic, bio Organic, and Konventionell)	Switzerland	Europe	yes	very high	temperate	Therwil	47.5	7.55	barley	cereals	1982	annual	non-legume	plot	commercial	organic standard	both mono	similar	standard	no	K1	O1	53.4	33.3	no	t/ha	Fig. 5	NA
S8	DOK Project	339	Y	N	N	N	Y	Y	P10	Besson et al.	1992	Schweiz. Landw. Fo. 32(1), 3-32	DOK-Versuch: vergleichende Langzeituntersuchungen in den drei Anbausystemen biologisch-dynamisch, organisch-biologisch und konventionell. II. Ertrag der Kulturen: Gerste, 1. und 2. Fruchtfolgeperiode	Eidgenoessische Forschungsanstalt fuer Agrikulturchemie und Umwelthygiene (FAC)	experimental station	DOK system comparison trial (bio-Dynamic, bio Organic, and Konventionell)	Switzerland	Europe	yes	very high	temperate	Therwil	47.5	7.55	barley	cereals	1982	annual	non-legume	plot	commercial	biodynamic	both mono	similar	standard	no	K2	D2	50.9	39.4	no	t/ha	Fig. 5	NA
S8	DOK Project	340	Y	N	N	N	Y	Y	P10	Besson et al.	1992	Schweiz. Landw. Fo. 32(1), 3-32	DOK-Versuch: vergleichende Langzeituntersuchungen in den drei Anbausystemen biologisch-dynamisch, organisch-biologisch und konventionell. II. Ertrag der Kulturen: Gerste, 1. und 2. Fruchtfolgeperiode	Eidgenoessische Forschungsanstalt fuer Agrikulturchemie und Umwelthygiene (FAC)	experimental station	DOK system comparison trial (bio-Dynamic, bio Organic, and Konventionell)	Switzerland	Europe	yes	very high	temperate	Therwil	47.5	7.55	barley	cereals	1982	annual	non-legume	plot	commercial	organic standard	both mono	similar	standard	no	K2	O2	50.9	34.4	no	t/ha	Fig. 5	NA
S8	DOK Project	341	Y	N	N	N	Y	Y	P10	Besson et al.	1992	Schweiz. Landw. Fo. 32(1), 3-32	DOK-Versuch: vergleichende Langzeituntersuchungen in den drei Anbausystemen biologisch-dynamisch, organisch-biologisch und konventionell. II. Ertrag der Kulturen: Gerste, 1. und 2. Fruchtfolgeperiode	Eidgenoessische Forschungsanstalt fuer Agrikulturchemie und Umwelthygiene (FAC)	experimental station	DOK system comparison trial (bio-Dynamic, bio Organic, and Konventionell)	Switzerland	Europe	yes	very high	temperate	Therwil	47.5	7.55	barley	cereals	1985	annual	non-legume	plot	commercial	biodynamic	both mono	similar	standard	no	K1	D1	45.8	41.4	no	t/ha	Fig. 5	NA
S8	DOK Project	342	Y	N	N	N	Y	Y	P10	Besson et al.	1992	Schweiz. Landw. Fo. 32(1), 3-32	DOK-Versuch: vergleichende Langzeituntersuchungen in den drei Anbausystemen biologisch-dynamisch, organisch-biologisch und konventionell. II. Ertrag der Kulturen: Gerste, 1. und 2. Fruchtfolgeperiode	Eidgenoessische Forschungsanstalt fuer Agrikulturchemie und Umwelthygiene (FAC)	experimental station	DOK system comparison trial (bio-Dynamic, bio Organic, and Konventionell)	Switzerland	Europe	yes	very high	temperate	Therwil	47.5	7.55	barley	cereals	1985	annual	non-legume	plot	commercial	organic standard	both mono	similar	standard	no	K1	O1	45.8	38.8	no	t/ha	Fig. 5	NA
S8	DOK Project	343	Y	N	N	N	Y	Y	P10	Besson et al.	1992	Schweiz. Landw. Fo. 32(1), 3-32	DOK-Versuch: vergleichende Langzeituntersuchungen in den drei Anbausystemen biologisch-dynamisch, organisch-biologisch und konventionell. II. Ertrag der Kulturen: Gerste, 1. und 2. Fruchtfolgeperiode	Eidgenoessische Forschungsanstalt fuer Agrikulturchemie und Umwelthygiene (FAC)	experimental station	DOK system comparison trial (bio-Dynamic, bio Organic, and Konventionell)	Switzerland	Europe	yes	very high	temperate	Therwil	47.5	7.55	barley	cereals	1985	annual	non-legume	plot	commercial	biodynamic	both mono	similar	standard	no	K2	D2	47.3	43.2	no	t/ha	Fig. 5	NA
S8	DOK Project	344	Y	N	N	N	Y	Y	P10	Besson et al.	1992	Schweiz. Landw. Fo. 32(1), 3-32	DOK-Versuch: vergleichende Langzeituntersuchungen in den drei Anbausystemen biologisch-dynamisch, organisch-biologisch und konventionell. II. Ertrag der Kulturen: Gerste, 1. und 2. Fruchtfolgeperiode	Eidgenoessische Forschungsanstalt fuer Agrikulturchemie und Umwelthygiene (FAC)	experimental station	DOK system comparison trial (bio-Dynamic, bio Organic, and Konventionell)	Switzerland	Europe	yes	very high	temperate	Therwil	47.5	7.55	barley	cereals	1985	annual	non-legume	plot	commercial	organic standard	both mono	similar	standard	no	K2	O2	47.3	46.3	no	t/ha	Fig. 5	NA
S8	DOK Project	345	Y	N	N	N	Y	Y	P10	Besson et al.	1992	Schweiz. Landw. Fo. 32(1), 3-32	DOK-Versuch: vergleichende Langzeituntersuchungen in den drei Anbausystemen biologisch-dynamisch, organisch-biologisch und konventionell. II. Ertrag der Kulturen: Gerste, 1. und 2. Fruchtfolgeperiode	Eidgenoessische Forschungsanstalt fuer Agrikulturchemie und Umwelthygiene (FAC)	experimental station	DOK system comparison trial (bio-Dynamic, bio Organic, and Konventionell)	Switzerland	Europe	yes	very high	temperate	Therwil	47.5	7.55	barley	cereals	1986	annual	non-legume	plot	commercial	biodynamic	both mono	similar	standard	no	K1	D1	43.4	25.8	no	t/ha	Fig. 5	NA
S8	DOK Project	346	Y	N	N	N	Y	Y	P10	Besson et al.	1992	Schweiz. Landw. Fo. 32(1), 3-32	DOK-Versuch: vergleichende Langzeituntersuchungen in den drei Anbausystemen biologisch-dynamisch, organisch-biologisch und konventionell. II. Ertrag der Kulturen: Gerste, 1. und 2. Fruchtfolgeperiode	Eidgenoessische Forschungsanstalt fuer Agrikulturchemie und Umwelthygiene (FAC)	experimental station	DOK system comparison trial (bio-Dynamic, bio Organic, and Konventionell)	Switzerland	Europe	yes	very high	temperate	Therwil	47.5	7.55	barley	cereals	1986	annual	non-legume	plot	commercial	organic standard	both mono	similar	standard	no	K1	O1	43.4	23.1	no	t/ha	Fig. 5	NA
S8	DOK Project	347	Y	N	N	N	Y	Y	P10	Besson et al.	1992	Schweiz. Landw. Fo. 32(1), 3-32	DOK-Versuch: vergleichende Langzeituntersuchungen in den drei Anbausystemen biologisch-dynamisch, organisch-biologisch und konventionell. II. Ertrag der Kulturen: Gerste, 1. und 2. Fruchtfolgeperiode	Eidgenoessische Forschungsanstalt fuer Agrikulturchemie und Umwelthygiene (FAC)	experimental station	DOK system comparison trial (bio-Dynamic, bio Organic, and Konventionell)	Switzerland	Europe	yes	very high	temperate	Therwil	47.5	7.55	barley	cereals	1986	annual	non-legume	plot	commercial	biodynamic	both mono	similar	standard	no	K2	D2	36.4	19.3	no	t/ha	Fig. 5	NA
S8	DOK Project	348	Y	N	N	N	Y	Y	P10	Besson et al.	1992	Schweiz. Landw. Fo. 32(1), 3-32	DOK-Versuch: vergleichende Langzeituntersuchungen in den drei Anbausystemen biologisch-dynamisch, organisch-biologisch und konventionell. II. Ertrag der Kulturen: Gerste, 1. und 2. Fruchtfolgeperiode	Eidgenoessische Forschungsanstalt fuer Agrikulturchemie und Umwelthygiene (FAC)	experimental station	DOK system comparison trial (bio-Dynamic, bio Organic, and Konventionell)	Switzerland	Europe	yes	very high	temperate	Therwil	47.5	7.55	barley	cereals	1986	annual	non-legume	plot	commercial	organic standard	both mono	similar	standard	no	K2	O2	36.4	18.8	no	t/ha	Fig. 5	NA
S8	DOK Project	349	Y	N	N	N	Y	Y	P10	Besson et al.	1992	Schweiz. Landw. Fo. 32(1), 3-32	DOK-Versuch: vergleichende Langzeituntersuchungen in den drei Anbausystemen biologisch-dynamisch, organisch-biologisch und konventionell. II. Ertrag der Kulturen: Gerste, 1. und 2. Fruchtfolgeperiode	Eidgenoessische Forschungsanstalt fuer Agrikulturchemie und Umwelthygiene (FAC)	experimental station	DOK system comparison trial (bio-Dynamic, bio Organic, and Konventionell)	Switzerland	Europe	yes	very high	temperate	Therwil	47.5	7.55	barley	cereals	1989	annual	non-legume	plot	commercial	biodynamic	both mono	similar	standard	no	K1	D1	54.5	41.2	no	t/ha	Fig. 5	NA
S8	DOK Project	350	Y	N	N	N	Y	Y	P10	Besson et al.	1992	Schweiz. Landw. Fo. 32(1), 3-32	DOK-Versuch: vergleichende Langzeituntersuchungen in den drei Anbausystemen biologisch-dynamisch, organisch-biologisch und konventionell. II. Ertrag der Kulturen: Gerste, 1. und 2. Fruchtfolgeperiode	Eidgenoessische Forschungsanstalt fuer Agrikulturchemie und Umwelthygiene (FAC)	experimental station	DOK system comparison trial (bio-Dynamic, bio Organic, and Konventionell)	Switzerland	Europe	yes	very high	temperate	Therwil	47.5	7.55	barley	cereals	1989	annual	non-legume	plot	commercial	organic standard	both mono	similar	standard	no	K1	O1	54.5	35.7	no	t/ha	Fig. 5	NA
S8	DOK Project	351	Y	N	N	N	Y	Y	P10	Besson et al.	1992	Schweiz. Landw. Fo. 32(1), 3-32	DOK-Versuch: vergleichende Langzeituntersuchungen in den drei Anbausystemen biologisch-dynamisch, organisch-biologisch und konventionell. II. Ertrag der Kulturen: Gerste, 1. und 2. Fruchtfolgeperiode	Eidgenoessische Forschungsanstalt fuer Agrikulturchemie und Umwelthygiene (FAC)	experimental station	DOK system comparison trial (bio-Dynamic, bio Organic, and Konventionell)	Switzerland	Europe	yes	very high	temperate	Therwil	47.5	7.55	barley	cereals	1989	annual	non-legume	plot	commercial	biodynamic	both mono	similar	standard	no	K2	D2	60.5	45.1	no	t/ha	Fig. 5	NA
S8	DOK Project	352	Y	N	N	N	Y	Y	P10	Besson et al.	1992	Schweiz. Landw. Fo. 32(1), 3-32	DOK-Versuch: vergleichende Langzeituntersuchungen in den drei Anbausystemen biologisch-dynamisch, organisch-biologisch und konventionell. II. Ertrag der Kulturen: Gerste, 1. und 2. Fruchtfolgeperiode	Eidgenoessische Forschungsanstalt fuer Agrikulturchemie und Umwelthygiene (FAC)	experimental station	DOK system comparison trial (bio-Dynamic, bio Organic, and Konventionell)	Switzerland	Europe	yes	very high	temperate	Therwil	47.5	7.55	barley	cereals	1989	annual	non-legume	plot	commercial	organic standard	both mono	similar	standard	no	K2	O2	60.5	42.5	no	t/ha	Fig. 5	NA
S9	Peck et al.	353	N	Y	N	N	Y	N	P11	Peck et al.	2010	HortScience	Integrated and organic fruit production systems for 'Liberty'apple in the Northeast United States: a systems-based evaluation	Cornell University	experimental station	Peck et al. 2010	USA	North America	yes	very high	temperate	Ithaca. NY	42.26	-76.27	apple	fruits	2006	perennial	non-legume	plot	low input	certified	both mono	no	NA	yes	low input	certified	51.4	48.6	no	Mg/ha	Tab. 2 but full data from author	NA
S9	Peck et al.	354	N	Y	N	N	Y	N	P11	Peck et al.	2010	HortScience	Integrated and organic fruit production systems for 'Liberty'apple in the Northeast United States: a systems-based evaluation	Cornell University	experimental station	Peck et al. 2010	USA	North America	yes	very high	temperate	Ithaca. NY	42.26	-76.27	apple	fruits	2004	perennial	non-legume	plot	low input	certified	both mono	no	NA	yes	low input	certified	49.1	47.2	no	Mg/ha	Tab. 2 but full data from author	NA
S9	Peck et al.	355	N	Y	N	N	Y	N	P11	Peck et al.	2010	HortScience	Integrated and organic fruit production systems for 'Liberty'apple in the Northeast United States: a systems-based evaluation	Cornell University	experimental station	Peck et al. 2010	USA	North America	yes	very high	temperate	Ithaca. NY	42.26	-76.27	apple	fruits	2007	perennial	non-legume	plot	low input	certified	both mono	no	NA	yes	low input	certified	47.4	46.7	no	Mg/ha	Tab. 2 but full data from author	NA
S9	Peck et al.	356	N	Y	N	N	Y	N	P11	Peck et al.	2010	HortScience	Integrated and organic fruit production systems for 'Liberty'apple in the Northeast United States: a systems-based evaluation	Cornell University	experimental station	Peck et al. 2010	USA	North America	yes	very high	temperate	Ithaca. NY	42.26	-76.27	apple	fruits	2005	perennial	non-legume	plot	low input	certified	both mono	no	NA	yes	low input	certified	30.8	38.7	no	Mg/ha	Tab. 2 but full data from author	NA
S10	Rodale Institute FST	357	N	Y	N	N	Y	N	P12	Ryan et al.	2009	Weed Research	Weed–crop competition relationships differ between organic and conventional cropping systems	The Rodale Intitute	experimental station	Rodale Institute Farming System Trial (FST), 1981-2007	USA	North America	yes	very high	temperate	Kutztown. Pennsylvania	40.55	-75.72	corn	cereals	1981	annual	non-legume	plot	commercial	organic standard	org multi.crop	more org	standard	no	conv	manure	2076	1318	no	kg/ha	Ponisio, from author	NA
S10	Rodale Institute FST	358	N	Y	N	N	Y	N	P12	Ryan et al.	2009	Weed Research	Weed–crop competition relationships differ between organic and conventional cropping systems	The Rodale Intitute	experimental station	Rodale Institute Farming System Trial (FST), 1981-2007	USA	North America	yes	very high	temperate	Kutztown. Pennsylvania	40.55	-75.72	corn	cereals	1981	annual	non-legume	plot	commercial	organic standard	org multi.crop	more org	standard	no	conv	legume	2076	1161	no	kg/ha	Ponisio, from author	NA
S10	Rodale Institute FST	359	N	Y	N	N	Y	N	P12	Ryan et al.	2009	Weed Research	Weed–crop competition relationships differ between organic and conventional cropping systems	The Rodale Intitute	experimental station	Rodale Institute Farming System Trial (FST), 1981-2007	USA	North America	yes	very high	temperate	Kutztown. Pennsylvania	40.55	-75.72	corn	cereals	1982	annual	non-legume	plot	commercial	organic standard	org multi.crop	more org	standard	no	conv	legume	7663	4620	no	kg/ha	Ponisio, from author	NA
S10	Rodale Institute FST	360	N	Y	N	N	Y	N	P12	Ryan et al.	2009	Weed Research	Weed–crop competition relationships differ between organic and conventional cropping systems	The Rodale Intitute	experimental station	Rodale Institute Farming System Trial (FST), 1981-2007	USA	North America	yes	very high	temperate	Kutztown. Pennsylvania	40.55	-75.72	corn	cereals	1983	annual	non-legume	plot	commercial	organic standard	org multi.crop	more org	standard	no	conv	manure	5181.5	4662	no	kg/ha	Ponisio, from author	NA
S10	Rodale Institute FST	361	N	Y	N	N	Y	N	P12	Ryan et al.	2009	Weed Research	Weed–crop competition relationships differ between organic and conventional cropping systems	The Rodale Intitute	experimental station	Rodale Institute Farming System Trial (FST), 1981-2007	USA	North America	yes	very high	temperate	Kutztown. Pennsylvania	40.55	-75.72	corn	cereals	1983	annual	non-legume	plot	commercial	organic standard	org multi.crop	more org	standard	no	conv	legume	5181.5	3888	no	kg/ha	Ponisio, from author	NA
S10	Rodale Institute FST	362	N	Y	N	N	Y	N	P12	Ryan et al.	2009	Weed Research	Weed–crop competition relationships differ between organic and conventional cropping systems	The Rodale Intitute	experimental station	Rodale Institute Farming System Trial (FST), 1981-2007	USA	North America	yes	very high	temperate	Kutztown. Pennsylvania	40.55	-75.72	corn	cereals	1984	annual	non-legume	plot	commercial	organic standard	org multi.crop	more org	standard	no	conv	manure	8036	6684	no	kg/ha	Ponisio, from author	NA
S10	Rodale Institute FST	363	N	Y	N	N	Y	N	P12	Ryan et al.	2009	Weed Research	Weed–crop competition relationships differ between organic and conventional cropping systems	The Rodale Intitute	experimental station	Rodale Institute Farming System Trial (FST), 1981-2007	USA	North America	yes	very high	temperate	Kutztown. Pennsylvania	40.55	-75.72	corn	cereals	1984	annual	non-legume	plot	commercial	organic standard	org multi.crop	more org	standard	no	conv	legume	8036	5349.5	no	kg/ha	Ponisio, from author	NA
S10	Rodale Institute FST	364	N	Y	N	N	Y	N	P12	Ryan et al.	2009	Weed Research	Weed–crop competition relationships differ between organic and conventional cropping systems	The Rodale Intitute	experimental station	Rodale Institute Farming System Trial (FST), 1981-2007	USA	North America	yes	very high	temperate	Kutztown. Pennsylvania	40.55	-75.72	corn	cereals	1985	annual	non-legume	plot	commercial	organic standard	org multi.crop	more org	standard	no	conv	legume	7214	8089	no	kg/ha	Ponisio, from author	NA
S10	Rodale Institute FST	365	N	Y	N	N	Y	N	P12	Ryan et al.	2009	Weed Research	Weed–crop competition relationships differ between organic and conventional cropping systems	The Rodale Intitute	experimental station	Rodale Institute Farming System Trial (FST), 1981-2007	USA	North America	yes	very high	temperate	Kutztown. Pennsylvania	40.55	-75.72	corn	cereals	1986	annual	non-legume	plot	commercial	organic standard	org multi.crop	more org	standard	no	conv	manure	8845.5	9109	no	kg/ha	Ponisio, from author	NA
S10	Rodale Institute FST	366	N	Y	N	N	Y	N	P12	Ryan et al.	2009	Weed Research	Weed–crop competition relationships differ between organic and conventional cropping systems	The Rodale Intitute	experimental station	Rodale Institute Farming System Trial (FST), 1981-2007	USA	North America	yes	very high	temperate	Kutztown. Pennsylvania	40.55	-75.72	corn	cereals	1986	annual	non-legume	plot	commercial	organic standard	org multi.crop	more org	standard	no	conv	legume	8845.5	7283	no	kg/ha	Ponisio, from author	NA
S10	Rodale Institute FST	367	N	Y	N	N	Y	N	P12	Ryan et al.	2009	Weed Research	Weed–crop competition relationships differ between organic and conventional cropping systems	The Rodale Intitute	experimental station	Rodale Institute Farming System Trial (FST), 1981-2007	USA	North America	yes	very high	temperate	Kutztown. Pennsylvania	40.55	-75.72	corn	cereals	1987	annual	non-legume	plot	commercial	organic standard	org multi.crop	more org	standard	no	conv	legume	7137.5	7632	no	kg/ha	Ponisio, from author	NA
S10	Rodale Institute FST	368	N	Y	N	N	Y	N	P12	Ryan et al.	2009	Weed Research	Weed–crop competition relationships differ between organic and conventional cropping systems	The Rodale Intitute	experimental station	Rodale Institute Farming System Trial (FST), 1981-2007	USA	North America	yes	very high	temperate	Kutztown. Pennsylvania	40.55	-75.72	corn	cereals	1988	annual	non-legume	plot	commercial	organic standard	org multi.crop	more org	standard	no	conv	manure	5004	5823	no	kg/ha	Ponisio, from author	NA
S10	Rodale Institute FST	369	N	Y	N	N	Y	N	P12	Ryan et al.	2009	Weed Research	Weed–crop competition relationships differ between organic and conventional cropping systems	The Rodale Intitute	experimental station	Rodale Institute Farming System Trial (FST), 1981-2007	USA	North America	yes	very high	temperate	Kutztown. Pennsylvania	40.55	-75.72	corn	cereals	1988	annual	non-legume	plot	commercial	organic standard	org multi.crop	more org	standard	no	conv	legume	5004	5784	no	kg/ha	Ponisio, from author	NA
S10	Rodale Institute FST	370	N	Y	N	N	Y	N	P12	Ryan et al.	2009	Weed Research	Weed–crop competition relationships differ between organic and conventional cropping systems	The Rodale Intitute	experimental station	Rodale Institute Farming System Trial (FST), 1981-2007	USA	North America	yes	very high	temperate	Kutztown. Pennsylvania	40.55	-75.72	corn	cereals	1989	annual	non-legume	plot	commercial	organic standard	org multi.crop	more org	standard	no	conv	manure	6525.5	6088	no	kg/ha	Ponisio, from author	NA
S10	Rodale Institute FST	371	N	Y	N	N	Y	N	P12	Ryan et al.	2009	Weed Research	Weed–crop competition relationships differ between organic and conventional cropping systems	The Rodale Intitute	experimental station	Rodale Institute Farming System Trial (FST), 1981-2007	USA	North America	yes	very high	temperate	Kutztown. Pennsylvania	40.55	-75.72	corn	cereals	1989	annual	non-legume	plot	commercial	organic standard	org multi.crop	more org	standard	no	conv	legume	6525.5	5870	no	kg/ha	Ponisio, from author	NA
S10	Rodale Institute FST	372	N	Y	N	N	Y	N	P12	Ryan et al.	2009	Weed Research	Weed–crop competition relationships differ between organic and conventional cropping systems	The Rodale Intitute	experimental station	Rodale Institute Farming System Trial (FST), 1981-2007	USA	North America	yes	very high	temperate	Kutztown. Pennsylvania	40.55	-75.72	corn	cereals	1990	annual	non-legume	plot	commercial	organic standard	org multi.crop	more org	standard	no	conv	legume	8365	7896	no	kg/ha	Ponisio, from author	NA
S10	Rodale Institute FST	373	N	Y	N	N	Y	N	P12	Ryan et al.	2009	Weed Research	Weed–crop competition relationships differ between organic and conventional cropping systems	The Rodale Intitute	experimental station	Rodale Institute Farming System Trial (FST), 1981-2007	USA	North America	yes	very high	temperate	Kutztown. Pennsylvania	40.55	-75.72	corn	cereals	1991	annual	non-legume	plot	commercial	organic standard	org multi.crop	more org	standard	no	conv	manure	7237	6927	no	kg/ha	Ponisio, from author	NA
S10	Rodale Institute FST	374	N	Y	N	N	Y	N	P12	Ryan et al.	2009	Weed Research	Weed–crop competition relationships differ between organic and conventional cropping systems	The Rodale Intitute	experimental station	Rodale Institute Farming System Trial (FST), 1981-2007	USA	North America	yes	very high	temperate	Kutztown. Pennsylvania	40.55	-75.72	corn	cereals	1991	annual	non-legume	plot	commercial	organic standard	org multi.crop	more org	standard	no	conv	legume	7237	4860	no	kg/ha	Ponisio, from author	NA
S10	Rodale Institute FST	375	N	Y	N	N	Y	N	P12	Ryan et al.	2009	Weed Research	Weed–crop competition relationships differ between organic and conventional cropping systems	The Rodale Intitute	experimental station	Rodale Institute Farming System Trial (FST), 1981-2007	USA	North America	yes	very high	temperate	Kutztown. Pennsylvania	40.55	-75.72	corn	cereals	1992	annual	non-legume	plot	commercial	organic standard	org multi.crop	more org	standard	no	conv	legume	8347	7321	no	kg/ha	Ponisio, from author	NA
S10	Rodale Institute FST	376	N	Y	N	N	Y	N	P12	Ryan et al.	2009	Weed Research	Weed–crop competition relationships differ between organic and conventional cropping systems	The Rodale Intitute	experimental station	Rodale Institute Farming System Trial (FST), 1981-2007	USA	North America	yes	very high	temperate	Kutztown. Pennsylvania	40.55	-75.72	corn	cereals	1993	annual	non-legume	plot	commercial	organic standard	org multi.crop	more org	standard	no	conv	legume	7404.5	6951	no	kg/ha	Ponisio, from author	NA
S10	Rodale Institute FST	377	N	Y	N	N	Y	N	P12	Ryan et al.	2009	Weed Research	Weed–crop competition relationships differ between organic and conventional cropping systems	The Rodale Intitute	experimental station	Rodale Institute Farming System Trial (FST), 1981-2007	USA	North America	yes	very high	temperate	Kutztown. Pennsylvania	40.55	-75.72	corn	cereals	1993	annual	non-legume	plot	commercial	organic standard	org multi.crop	more org	standard	no	conv	manure	7404.5	6621	no	kg/ha	Ponisio, from author	NA
S10	Rodale Institute FST	378	N	Y	N	N	Y	N	P12	Ryan et al.	2009	Weed Research	Weed–crop competition relationships differ between organic and conventional cropping systems	The Rodale Intitute	experimental station	Rodale Institute Farming System Trial (FST), 1981-2007	USA	North America	yes	very high	temperate	Kutztown. Pennsylvania	40.55	-75.72	corn	cereals	1994	annual	non-legume	plot	commercial	organic standard	org multi.crop	more org	standard	no	conv	legume	6645	8609	no	kg/ha	Ponisio, from author	NA
S10	Rodale Institute FST	379	N	Y	N	N	Y	N	P12	Ryan et al.	2009	Weed Research	Weed–crop competition relationships differ between organic and conventional cropping systems	The Rodale Intitute	experimental station	Rodale Institute Farming System Trial (FST), 1981-2007	USA	North America	yes	very high	temperate	Kutztown. Pennsylvania	40.55	-75.72	corn	cereals	1994	annual	non-legume	plot	commercial	organic standard	org multi.crop	more org	standard	no	conv	manure	6645	8281	no	kg/ha	Ponisio, from author	NA
S10	Rodale Institute FST	380	N	Y	N	N	Y	N	P12	Ryan et al.	2009	Weed Research	Weed–crop competition relationships differ between organic and conventional cropping systems	The Rodale Intitute	experimental station	Rodale Institute Farming System Trial (FST), 1981-2007	USA	North America	yes	very high	temperate	Kutztown. Pennsylvania	40.55	-75.72	corn	cereals	1995	annual	non-legume	plot	commercial	organic standard	org multi.crop	more org	standard	no	conv	legume	6100	7842	no	kg/ha	Ponisio, from author	NA
S10	Rodale Institute FST	381	N	Y	N	N	Y	N	P12	Ryan et al.	2009	Weed Research	Weed–crop competition relationships differ between organic and conventional cropping systems	The Rodale Intitute	experimental station	Rodale Institute Farming System Trial (FST), 1981-2007	USA	North America	yes	very high	temperate	Kutztown. Pennsylvania	40.55	-75.72	corn	cereals	1996	annual	non-legume	plot	commercial	organic standard	org multi.crop	more org	standard	no	conv	manure	7239	7325	no	kg/ha	Ponisio, from author	NA
S10	Rodale Institute FST	382	N	Y	N	N	Y	N	P12	Ryan et al.	2009	Weed Research	Weed–crop competition relationships differ between organic and conventional cropping systems	The Rodale Intitute	experimental station	Rodale Institute Farming System Trial (FST), 1981-2007	USA	North America	yes	very high	temperate	Kutztown. Pennsylvania	40.55	-75.72	corn	cereals	1996	annual	non-legume	plot	commercial	organic standard	org multi.crop	more org	standard	no	conv	legume	7239	5786	no	kg/ha	Ponisio, from author	NA
S10	Rodale Institute FST	383	N	Y	N	N	Y	N	P12	Ryan et al.	2009	Weed Research	Weed–crop competition relationships differ between organic and conventional cropping systems	The Rodale Intitute	experimental station	Rodale Institute Farming System Trial (FST), 1981-2007	USA	North America	yes	very high	temperate	Kutztown. Pennsylvania	40.55	-75.72	corn	cereals	1997	annual	non-legume	plot	commercial	organic standard	org multi.crop	more org	standard	no	conv	legume	4246.5	6809	no	kg/ha	Ponisio, from author	NA
S10	Rodale Institute FST	384	N	Y	N	N	Y	N	P12	Ryan et al.	2009	Weed Research	Weed–crop competition relationships differ between organic and conventional cropping systems	The Rodale Intitute	experimental station	Rodale Institute Farming System Trial (FST), 1981-2007	USA	North America	yes	very high	temperate	Kutztown. Pennsylvania	40.55	-75.72	corn	cereals	1998	annual	non-legume	plot	commercial	organic standard	org multi.crop	more org	standard	no	conv	legume	5051.5	7130	no	kg/ha	Ponisio, from author	NA
S10	Rodale Institute FST	385	N	Y	N	N	Y	N	P12	Ryan et al.	2009	Weed Research	Weed–crop competition relationships differ between organic and conventional cropping systems	The Rodale Intitute	experimental station	Rodale Institute Farming System Trial (FST), 1981-2007	USA	North America	yes	very high	temperate	Kutztown. Pennsylvania	40.55	-75.72	corn	cereals	1998	annual	non-legume	plot	commercial	organic standard	org multi.crop	more org	standard	no	conv	manure	5051.5	6710	no	kg/ha	Ponisio, from author	NA
S10	Rodale Institute FST	386	N	Y	N	N	Y	N	P12	Ryan et al.	2009	Weed Research	Weed–crop competition relationships differ between organic and conventional cropping systems	The Rodale Intitute	experimental station	Rodale Institute Farming System Trial (FST), 1981-2007	USA	North America	yes	very high	temperate	Kutztown. Pennsylvania	40.55	-75.72	corn	cereals	1999	annual	non-legume	plot	commercial	organic standard	org multi.crop	more org	standard	no	conv	manure	1101	1511	no	kg/ha	Ponisio, from author	NA
S10	Rodale Institute FST	387	N	Y	N	N	Y	N	P12	Ryan et al.	2009	Weed Research	Weed–crop competition relationships differ between organic and conventional cropping systems	The Rodale Intitute	experimental station	Rodale Institute Farming System Trial (FST), 1981-2007	USA	North America	yes	very high	temperate	Kutztown. Pennsylvania	40.55	-75.72	corn	cereals	1999	annual	non-legume	plot	commercial	organic standard	org multi.crop	more org	standard	no	conv	legume	1101	421	no	kg/ha	Ponisio, from author	NA
S10	Rodale Institute FST	388	N	Y	N	N	Y	N	P12	Ryan et al.	2009	Weed Research	Weed–crop competition relationships differ between organic and conventional cropping systems	The Rodale Intitute	experimental station	Rodale Institute Farming System Trial (FST), 1981-2007	USA	North America	yes	very high	temperate	Kutztown. Pennsylvania	40.55	-75.72	corn	cereals	2000	annual	non-legume	plot	commercial	organic standard	org multi.crop	more org	standard	no	conv	legume	6366	6008	no	kg/ha	Ponisio, from author	NA
S10	Rodale Institute FST	389	N	Y	N	N	Y	N	P12	Ryan et al.	2009	Weed Research	Weed–crop competition relationships differ between organic and conventional cropping systems	The Rodale Intitute	experimental station	Rodale Institute Farming System Trial (FST), 1981-2007	USA	North America	yes	very high	temperate	Kutztown. Pennsylvania	40.55	-75.72	corn	cereals	2001	annual	non-legume	plot	commercial	organic standard	org multi.crop	more org	standard	no	conv	manure	7266.5	6025	no	kg/ha	Ponisio, from author	NA
S10	Rodale Institute FST	390	N	Y	N	N	Y	N	P12	Ryan et al.	2009	Weed Research	Weed–crop competition relationships differ between organic and conventional cropping systems	The Rodale Intitute	experimental station	Rodale Institute Farming System Trial (FST), 1981-2007	USA	North America	yes	very high	temperate	Kutztown. Pennsylvania	40.55	-75.72	corn	cereals	2001	annual	non-legume	plot	commercial	organic standard	org multi.crop	more org	standard	no	conv	legume	7266.5	5614	no	kg/ha	Ponisio, from author	NA
S10	Rodale Institute FST	391	N	Y	N	N	Y	N	P12	Ryan et al.	2009	Weed Research	Weed–crop competition relationships differ between organic and conventional cropping systems	The Rodale Intitute	experimental station	Rodale Institute Farming System Trial (FST), 1981-2007	USA	North America	yes	very high	temperate	Kutztown. Pennsylvania	40.55	-75.72	corn	cereals	2004	annual	non-legume	plot	commercial	organic standard	org multi.crop	more org	standard	no	conv	manure	6844	7902	no	kg/ha	Ponisio, from author	NA
S10	Rodale Institute FST	392	N	Y	N	N	Y	N	P12	Ryan et al.	2009	Weed Research	Weed–crop competition relationships differ between organic and conventional cropping systems	The Rodale Intitute	experimental station	Rodale Institute Farming System Trial (FST), 1981-2007	USA	North America	yes	very high	temperate	Kutztown. Pennsylvania	40.55	-75.72	corn	cereals	2004	annual	non-legume	plot	commercial	organic standard	org multi.crop	more org	standard	no	conv	legume	6844	7565	no	kg/ha	Ponisio, from author	NA
S10	Rodale Institute FST	393	N	Y	N	N	Y	N	P12	Ryan et al.	2009	Weed Research	Weed–crop competition relationships differ between organic and conventional cropping systems	The Rodale Intitute	experimental station	Rodale Institute Farming System Trial (FST), 1981-2007	USA	North America	yes	very high	temperate	Kutztown. Pennsylvania	40.55	-75.72	corn	cereals	2005	annual	non-legume	plot	commercial	organic standard	org multi.crop	more org	standard	no	conv	manure	5763	5515	no	kg/ha	Ponisio, from author	NA
S10	Rodale Institute FST	394	N	Y	N	N	Y	N	P12	Ryan et al.	2009	Weed Research	Weed–crop competition relationships differ between organic and conventional cropping systems	The Rodale Intitute	experimental station	Rodale Institute Farming System Trial (FST), 1981-2007	USA	North America	yes	very high	temperate	Kutztown. Pennsylvania	40.55	-75.72	corn	cereals	2005	annual	non-legume	plot	commercial	organic standard	org multi.crop	more org	standard	no	conv	legume	5763	5284	no	kg/ha	Ponisio, from author	NA
S10	Rodale Institute FST	395	N	Y	N	N	Y	N	P12	Ryan et al.	2009	Weed Research	Weed–crop competition relationships differ between organic and conventional cropping systems	The Rodale Intitute	experimental station	Rodale Institute Farming System Trial (FST), 1981-2007	USA	North America	yes	very high	temperate	Kutztown. Pennsylvania	40.55	-75.72	corn	cereals	2006	annual	non-legume	plot	commercial	organic standard	org multi.crop	more org	standard	no	conv	legume	7342	8224	no	kg/ha	Ponisio, from author	NA
S10	Rodale Institute FST	396	N	Y	N	N	Y	N	P12	Ryan et al.	2009	Weed Research	Weed–crop competition relationships differ between organic and conventional cropping systems	The Rodale Intitute	experimental station	Rodale Institute Farming System Trial (FST), 1981-2007	USA	North America	yes	very high	temperate	Kutztown. Pennsylvania	40.55	-75.72	corn	cereals	2006	annual	non-legume	plot	commercial	organic standard	org multi.crop	more org	standard	no	conv	manure	7342	7489	no	kg/ha	Ponisio, from author	NA
S10	Rodale Institute FST	397	N	Y	N	N	Y	N	P12	Ryan et al.	2009	Weed Research	Weed–crop competition relationships differ between organic and conventional cropping systems	The Rodale Intitute	experimental station	Rodale Institute Farming System Trial (FST), 1981-2007	USA	North America	yes	very high	temperate	Kutztown. Pennsylvania	40.55	-75.72	corn	cereals	2007	annual	non-legume	plot	commercial	organic standard	org multi.crop	more org	standard	no	conv	legume	8001	5952	no	kg/ha	Ponisio, from author	NA
S10	Rodale Institute FST	398	N	Y	N	N	Y	N	P12	Ryan et al.	2009	Weed Research	Weed–crop competition relationships differ between organic and conventional cropping systems	The Rodale Intitute	experimental station	Rodale Institute Farming System Trial (FST), 1981-2007	USA	North America	yes	very high	temperate	Kutztown. Pennsylvania	40.55	-75.72	corn	cereals	2007	annual	non-legume	plot	commercial	organic standard	org multi.crop	more org	standard	no	conv	manure	8001	5597	no	kg/ha	Ponisio, from author	NA
S10	Rodale Institute FST	399	N	Y	N	N	Y	N	P12	Ryan et al.	2009	Weed Research	Weed–crop competition relationships differ between organic and conventional cropping systems	The Rodale Intitute	experimental station	Rodale Institute Farming System Trial (FST), 1981-2007	USA	North America	yes	very high	temperate	Kutztown. Pennsylvania	40.55	-75.72	soybean	oil crops	1981	annual	legume	plot	commercial	organic standard	org multi.crop	more org	standard	no	conv	legume	1543	1546	no	kg/ha	Ponisio, from author	NA
S10	Rodale Institute FST	400	N	Y	N	N	Y	N	P12	Ryan et al.	2009	Weed Research	Weed–crop competition relationships differ between organic and conventional cropping systems	The Rodale Intitute	experimental station	Rodale Institute Farming System Trial (FST), 1981-2007	USA	North America	yes	very high	temperate	Kutztown. Pennsylvania	40.55	-75.72	soybean	oil crops	1982	annual	legume	plot	commercial	organic standard	org multi.crop	more org	standard	no	conv	legume	2500	2879	no	kg/ha	Ponisio, from author	NA
S10	Rodale Institute FST	401	N	Y	N	N	Y	N	P12	Ryan et al.	2009	Weed Research	Weed–crop competition relationships differ between organic and conventional cropping systems	The Rodale Intitute	experimental station	Rodale Institute Farming System Trial (FST), 1981-2007	USA	North America	yes	very high	temperate	Kutztown. Pennsylvania	40.55	-75.72	soybean	oil crops	1982	annual	legume	plot	commercial	organic standard	org multi.crop	more org	standard	no	conv	manure	2500	2866	no	kg/ha	Ponisio, from author	NA
S10	Rodale Institute FST	402	N	Y	N	N	Y	N	P12	Ryan et al.	2009	Weed Research	Weed–crop competition relationships differ between organic and conventional cropping systems	The Rodale Intitute	experimental station	Rodale Institute Farming System Trial (FST), 1981-2007	USA	North America	yes	very high	temperate	Kutztown. Pennsylvania	40.55	-75.72	soybean	oil crops	1984	annual	legume	plot	commercial	organic standard	org multi.crop	more org	standard	no	conv	manure	3069	3098	no	kg/ha	Ponisio, from author	NA
S10	Rodale Institute FST	403	N	Y	N	N	Y	N	P12	Ryan et al.	2009	Weed Research	Weed–crop competition relationships differ between organic and conventional cropping systems	The Rodale Intitute	experimental station	Rodale Institute Farming System Trial (FST), 1981-2007	USA	North America	yes	very high	temperate	Kutztown. Pennsylvania	40.55	-75.72	soybean	oil crops	1985	annual	legume	plot	commercial	organic standard	org multi.crop	more org	standard	no	conv	legume	2991.5	3095	no	kg/ha	Ponisio, from author	NA
S10	Rodale Institute FST	404	N	Y	N	N	Y	N	P12	Ryan et al.	2009	Weed Research	Weed–crop competition relationships differ between organic and conventional cropping systems	The Rodale Intitute	experimental station	Rodale Institute Farming System Trial (FST), 1981-2007	USA	North America	yes	very high	temperate	Kutztown. Pennsylvania	40.55	-75.72	soybean	oil crops	1985	annual	legume	plot	commercial	organic standard	org multi.crop	more org	standard	no	conv	manure	2991.5	2973	no	kg/ha	Ponisio, from author	NA
S10	Rodale Institute FST	405	N	Y	N	N	Y	N	P12	Ryan et al.	2009	Weed Research	Weed–crop competition relationships differ between organic and conventional cropping systems	The Rodale Intitute	experimental station	Rodale Institute Farming System Trial (FST), 1981-2007	USA	North America	yes	very high	temperate	Kutztown. Pennsylvania	40.55	-75.72	soybean	oil crops	1986	annual	legume	plot	commercial	organic standard	org multi.crop	more org	standard	no	conv	legume	2429	2780	no	kg/ha	Ponisio, from author	NA
S10	Rodale Institute FST	406	N	Y	N	N	Y	N	P12	Ryan et al.	2009	Weed Research	Weed–crop competition relationships differ between organic and conventional cropping systems	The Rodale Intitute	experimental station	Rodale Institute Farming System Trial (FST), 1981-2007	USA	North America	yes	very high	temperate	Kutztown. Pennsylvania	40.55	-75.72	soybean	oil crops	1987	annual	legume	plot	commercial	organic standard	org multi.crop	more org	standard	no	conv	legume	3082	2566	no	kg/ha	Ponisio, from author	NA
S10	Rodale Institute FST	407	N	Y	N	N	Y	N	P12	Ryan et al.	2009	Weed Research	Weed–crop competition relationships differ between organic and conventional cropping systems	The Rodale Intitute	experimental station	Rodale Institute Farming System Trial (FST), 1981-2007	USA	North America	yes	very high	temperate	Kutztown. Pennsylvania	40.55	-75.72	soybean	oil crops	1987	annual	legume	plot	commercial	organic standard	org multi.crop	more org	standard	no	conv	manure	3082	2543	no	kg/ha	Ponisio, from author	NA
S10	Rodale Institute FST	408	N	Y	N	N	Y	N	P12	Ryan et al.	2009	Weed Research	Weed–crop competition relationships differ between organic and conventional cropping systems	The Rodale Intitute	experimental station	Rodale Institute Farming System Trial (FST), 1981-2007	USA	North America	yes	very high	temperate	Kutztown. Pennsylvania	40.55	-75.72	soybean	oil crops	1989	annual	legume	plot	commercial	organic standard	org multi.crop	more org	standard	no	conv	manure	2673	2536	no	kg/ha	Ponisio, from author	NA
S10	Rodale Institute FST	409	N	Y	N	N	Y	N	P12	Ryan et al.	2009	Weed Research	Weed–crop competition relationships differ between organic and conventional cropping systems	The Rodale Intitute	experimental station	Rodale Institute Farming System Trial (FST), 1981-2007	USA	North America	yes	very high	temperate	Kutztown. Pennsylvania	40.55	-75.72	soybean	oil crops	1989	annual	legume	plot	commercial	organic standard	org multi.crop	more org	standard	no	conv	legume	2673	1432	no	kg/ha	Ponisio, from author	NA
S10	Rodale Institute FST	410	N	Y	N	N	Y	N	P12	Ryan et al.	2009	Weed Research	Weed–crop competition relationships differ between organic and conventional cropping systems	The Rodale Intitute	experimental station	Rodale Institute Farming System Trial (FST), 1981-2007	USA	North America	yes	very high	temperate	Kutztown. Pennsylvania	40.55	-75.72	soybean	oil crops	1990	annual	legume	plot	commercial	organic standard	org multi.crop	more org	standard	no	conv	manure	2716.5	3185	no	kg/ha	Ponisio, from author	NA
S10	Rodale Institute FST	411	N	Y	N	N	Y	N	P12	Ryan et al.	2009	Weed Research	Weed–crop competition relationships differ between organic and conventional cropping systems	The Rodale Intitute	experimental station	Rodale Institute Farming System Trial (FST), 1981-2007	USA	North America	yes	very high	temperate	Kutztown. Pennsylvania	40.55	-75.72	soybean	oil crops	1990	annual	legume	plot	commercial	organic standard	org multi.crop	more org	standard	no	conv	legume	2716.5	1929	no	kg/ha	Ponisio, from author	NA
S10	Rodale Institute FST	412	N	Y	N	N	Y	N	P12	Ryan et al.	2009	Weed Research	Weed–crop competition relationships differ between organic and conventional cropping systems	The Rodale Intitute	experimental station	Rodale Institute Farming System Trial (FST), 1981-2007	USA	North America	yes	very high	temperate	Kutztown. Pennsylvania	40.55	-75.72	soybean	oil crops	1991	annual	legume	plot	commercial	organic standard	org multi.crop	more org	standard	no	conv	legume	2937	2937	no	kg/ha	Ponisio, from author	NA
S10	Rodale Institute FST	413	N	Y	N	N	Y	N	P12	Ryan et al.	2009	Weed Research	Weed–crop competition relationships differ between organic and conventional cropping systems	The Rodale Intitute	experimental station	Rodale Institute Farming System Trial (FST), 1981-2007	USA	North America	yes	very high	temperate	Kutztown. Pennsylvania	40.55	-75.72	soybean	oil crops	1992	annual	legume	plot	commercial	organic standard	org multi.crop	more org	standard	no	conv	legume	2767	2714	no	kg/ha	Ponisio, from author	NA
S10	Rodale Institute FST	414	N	Y	N	N	Y	N	P12	Ryan et al.	2009	Weed Research	Weed–crop competition relationships differ between organic and conventional cropping systems	The Rodale Intitute	experimental station	Rodale Institute Farming System Trial (FST), 1981-2007	USA	North America	yes	very high	temperate	Kutztown. Pennsylvania	40.55	-75.72	soybean	oil crops	1993	annual	legume	plot	commercial	organic standard	org multi.crop	more org	standard	no	conv	manure	2767	2779	no	kg/ha	Ponisio, from author	NA
S10	Rodale Institute FST	415	N	Y	N	N	Y	N	P12	Ryan et al.	2009	Weed Research	Weed–crop competition relationships differ between organic and conventional cropping systems	The Rodale Intitute	experimental station	Rodale Institute Farming System Trial (FST), 1981-2007	USA	North America	yes	very high	temperate	Kutztown. Pennsylvania	40.55	-75.72	soybean	oil crops	1993	annual	legume	plot	commercial	organic standard	org multi.crop	more org	standard	no	conv	legume	2603	2372	no	kg/ha	Ponisio, from author	NA
S10	Rodale Institute FST	416	N	Y	N	N	Y	N	P12	Ryan et al.	2009	Weed Research	Weed–crop competition relationships differ between organic and conventional cropping systems	The Rodale Intitute	experimental station	Rodale Institute Farming System Trial (FST), 1981-2007	USA	North America	yes	very high	temperate	Kutztown. Pennsylvania	40.55	-75.72	soybean	oil crops	1994	annual	legume	plot	commercial	organic standard	org multi.crop	more org	standard	no	conv	legume	2743	3034	no	kg/ha	Ponisio, from author	NA
S10	Rodale Institute FST	417	N	Y	N	N	Y	N	P12	Ryan et al.	2009	Weed Research	Weed–crop competition relationships differ between organic and conventional cropping systems	The Rodale Intitute	experimental station	Rodale Institute Farming System Trial (FST), 1981-2007	USA	North America	yes	very high	temperate	Kutztown. Pennsylvania	40.55	-75.72	soybean	oil crops	1994	annual	legume	plot	commercial	organic standard	org multi.crop	more org	standard	no	conv	manure	2743	2913	no	kg/ha	Ponisio, from author	NA
S10	Rodale Institute FST	418	N	Y	N	N	Y	N	P12	Ryan et al.	2009	Weed Research	Weed–crop competition relationships differ between organic and conventional cropping systems	The Rodale Intitute	experimental station	Rodale Institute Farming System Trial (FST), 1981-2007	USA	North America	yes	very high	temperate	Kutztown. Pennsylvania	40.55	-75.72	soybean	oil crops	1995	annual	legume	plot	commercial	organic standard	org multi.crop	more org	standard	no	conv	legume	2717.5	2574	no	kg/ha	Ponisio, from author	NA
S10	Rodale Institute FST	419	N	Y	N	N	Y	N	P12	Ryan et al.	2009	Weed Research	Weed–crop competition relationships differ between organic and conventional cropping systems	The Rodale Intitute	experimental station	Rodale Institute Farming System Trial (FST), 1981-2007	USA	North America	yes	very high	temperate	Kutztown. Pennsylvania	40.55	-75.72	soybean	oil crops	1995	annual	legume	plot	commercial	organic standard	org multi.crop	more org	standard	no	conv	manure	2717.5	2217	no	kg/ha	Ponisio, from author	NA
S10	Rodale Institute FST	420	N	Y	N	N	Y	N	P12	Ryan et al.	2009	Weed Research	Weed–crop competition relationships differ between organic and conventional cropping systems	The Rodale Intitute	experimental station	Rodale Institute Farming System Trial (FST), 1981-2007	USA	North America	yes	very high	temperate	Kutztown. Pennsylvania	40.55	-75.72	soybean	oil crops	1996	annual	legume	plot	commercial	organic standard	org multi.crop	more org	standard	no	conv	legume	2366	2469	no	kg/ha	Ponisio, from author	NA
S10	Rodale Institute FST	421	N	Y	N	N	Y	N	P12	Ryan et al.	2009	Weed Research	Weed–crop competition relationships differ between organic and conventional cropping systems	The Rodale Intitute	experimental station	Rodale Institute Farming System Trial (FST), 1981-2007	USA	North America	yes	very high	temperate	Kutztown. Pennsylvania	40.55	-75.72	soybean	oil crops	1997	annual	legume	plot	commercial	organic standard	org multi.crop	more org	standard	no	conv	manure	2613	2025	no	kg/ha	Ponisio, from author	NA
S10	Rodale Institute FST	422	N	Y	N	N	Y	N	P12	Ryan et al.	2009	Weed Research	Weed–crop competition relationships differ between organic and conventional cropping systems	The Rodale Intitute	experimental station	Rodale Institute Farming System Trial (FST), 1981-2007	USA	North America	yes	very high	temperate	Kutztown. Pennsylvania	40.55	-75.72	soybean	oil crops	1997	annual	legume	plot	commercial	organic standard	org multi.crop	more org	standard	no	conv	legume	2613	1950	no	kg/ha	Ponisio, from author	NA
S10	Rodale Institute FST	423	N	Y	N	N	Y	N	P12	Ryan et al.	2009	Weed Research	Weed–crop competition relationships differ between organic and conventional cropping systems	The Rodale Intitute	experimental station	Rodale Institute Farming System Trial (FST), 1981-2007	USA	North America	yes	very high	temperate	Kutztown. Pennsylvania	40.55	-75.72	soybean	oil crops	1998	annual	legume	plot	commercial	organic standard	org multi.crop	more org	standard	no	conv	legume	3194	2738	no	kg/ha	Ponisio, from author	NA
S10	Rodale Institute FST	424	N	Y	N	N	Y	N	P12	Ryan et al.	2009	Weed Research	Weed–crop competition relationships differ between organic and conventional cropping systems	The Rodale Intitute	experimental station	Rodale Institute Farming System Trial (FST), 1981-2007	USA	North America	yes	very high	temperate	Kutztown. Pennsylvania	40.55	-75.72	soybean	oil crops	1999	annual	legume	plot	commercial	organic standard	org multi.crop	more org	standard	no	conv	legume	911	1783	no	kg/ha	Ponisio, from author	NA
S10	Rodale Institute FST	425	N	Y	N	N	Y	N	P12	Ryan et al.	2009	Weed Research	Weed–crop competition relationships differ between organic and conventional cropping systems	The Rodale Intitute	experimental station	Rodale Institute Farming System Trial (FST), 1981-2007	USA	North America	yes	very high	temperate	Kutztown. Pennsylvania	40.55	-75.72	soybean	oil crops	1999	annual	legume	plot	commercial	organic standard	org multi.crop	more org	standard	no	conv	manure	911	1397	no	kg/ha	Ponisio, from author	NA
S10	Rodale Institute FST	426	N	Y	N	N	Y	N	P12	Ryan et al.	2009	Weed Research	Weed–crop competition relationships differ between organic and conventional cropping systems	The Rodale Intitute	experimental station	Rodale Institute Farming System Trial (FST), 1981-2007	USA	North America	yes	very high	temperate	Kutztown. Pennsylvania	40.55	-75.72	soybean	oil crops	2000	annual	legume	plot	commercial	organic standard	org multi.crop	more org	standard	no	conv	manure	1956	867	no	kg/ha	Ponisio, from author	NA
S10	Rodale Institute FST	427	N	Y	N	N	Y	N	P12	Ryan et al.	2009	Weed Research	Weed–crop competition relationships differ between organic and conventional cropping systems	The Rodale Intitute	experimental station	Rodale Institute Farming System Trial (FST), 1981-2007	USA	North America	yes	very high	temperate	Kutztown. Pennsylvania	40.55	-75.72	soybean	oil crops	2000	annual	legume	plot	commercial	organic standard	org multi.crop	more org	standard	no	conv	legume	1956	754	no	kg/ha	Ponisio, from author	NA
S10	Rodale Institute FST	428	N	Y	N	N	Y	N	P12	Ryan et al.	2009	Weed Research	Weed–crop competition relationships differ between organic and conventional cropping systems	The Rodale Intitute	experimental station	Rodale Institute Farming System Trial (FST), 1981-2007	USA	North America	yes	very high	temperate	Kutztown. Pennsylvania	40.55	-75.72	soybean	oil crops	2001	annual	legume	plot	commercial	organic standard	org multi.crop	more org	standard	no	conv	legume	3232	2844	no	kg/ha	Ponisio, from author	NA
S10	Rodale Institute FST	429	N	Y	N	N	Y	N	P12	Ryan et al.	2009	Weed Research	Weed–crop competition relationships differ between organic and conventional cropping systems	The Rodale Intitute	experimental station	Rodale Institute Farming System Trial (FST), 1981-2007	USA	North America	yes	very high	temperate	Kutztown. Pennsylvania	40.55	-75.72	soybean	oil crops	2002	annual	legume	plot	commercial	organic standard	org multi.crop	more org	standard	no	conv	legume	2719	2384	no	kg/ha	Ponisio, from author	NA
S10	Rodale Institute FST	430	N	Y	N	N	Y	N	P12	Ryan et al.	2009	Weed Research	Weed–crop competition relationships differ between organic and conventional cropping systems	The Rodale Intitute	experimental station	Rodale Institute Farming System Trial (FST), 1981-2007	USA	North America	yes	very high	temperate	Kutztown. Pennsylvania	40.55	-75.72	soybean	oil crops	2002	annual	legume	plot	commercial	organic standard	org multi.crop	more org	standard	no	conv	manure	2719	2306	no	kg/ha	Ponisio, from author	NA
S10	Rodale Institute FST	431	N	Y	N	N	Y	N	P12	Ryan et al.	2009	Weed Research	Weed–crop competition relationships differ between organic and conventional cropping systems	The Rodale Intitute	experimental station	Rodale Institute Farming System Trial (FST), 1981-2007	USA	North America	yes	very high	temperate	Kutztown. Pennsylvania	40.55	-75.72	soybean	oil crops	2004	annual	legume	plot	commercial	organic standard	org multi.crop	more org	standard	no	conv	manure	2398	2102	no	kg/ha	Ponisio, from author	NA
S10	Rodale Institute FST	432	N	Y	N	N	Y	N	P12	Ryan et al.	2009	Weed Research	Weed–crop competition relationships differ between organic and conventional cropping systems	The Rodale Intitute	experimental station	Rodale Institute Farming System Trial (FST), 1981-2007	USA	North America	yes	very high	temperate	Kutztown. Pennsylvania	40.55	-75.72	soybean	oil crops	2004	annual	legume	plot	commercial	organic standard	org multi.crop	more org	standard	no	conv	legume	2398	1886	no	kg/ha	Ponisio, from author	NA
S10	Rodale Institute FST	433	N	Y	N	N	Y	N	P12	Ryan et al.	2009	Weed Research	Weed–crop competition relationships differ between organic and conventional cropping systems	The Rodale Intitute	experimental station	Rodale Institute Farming System Trial (FST), 1981-2007	USA	North America	yes	very high	temperate	Kutztown. Pennsylvania	40.55	-75.72	soybean	oil crops	2005	annual	legume	plot	commercial	organic standard	org multi.crop	more org	standard	no	conv	manure	2213	2104	no	kg/ha	Ponisio, from author	NA
S10	Rodale Institute FST	434	N	Y	N	N	Y	N	P12	Ryan et al.	2009	Weed Research	Weed–crop competition relationships differ between organic and conventional cropping systems	The Rodale Intitute	experimental station	Rodale Institute Farming System Trial (FST), 1981-2007	USA	North America	yes	very high	temperate	Kutztown. Pennsylvania	40.55	-75.72	soybean	oil crops	2005	annual	legume	plot	commercial	organic standard	org multi.crop	more org	standard	no	conv	legume	2213	1795	no	kg/ha	Ponisio, from author	NA
S10	Rodale Institute FST	435	N	Y	N	N	Y	N	P12	Ryan et al.	2009	Weed Research	Weed–crop competition relationships differ between organic and conventional cropping systems	The Rodale Intitute	experimental station	Rodale Institute Farming System Trial (FST), 1981-2007	USA	North America	yes	very high	temperate	Kutztown. Pennsylvania	40.55	-75.72	soybean	oil crops	2006	annual	legume	plot	commercial	organic standard	org multi.crop	more org	standard	no	conv	manure	3630	2912	no	kg/ha	Ponisio, from author	NA
S10	Rodale Institute FST	436	N	Y	N	N	Y	N	P12	Ryan et al.	2009	Weed Research	Weed–crop competition relationships differ between organic and conventional cropping systems	The Rodale Intitute	experimental station	Rodale Institute Farming System Trial (FST), 1981-2007	USA	North America	yes	very high	temperate	Kutztown. Pennsylvania	40.55	-75.72	soybean	oil crops	2006	annual	legume	plot	commercial	organic standard	org multi.crop	more org	standard	no	conv	legume	3630	2782	no	kg/ha	Ponisio, from author	NA
S10	Rodale Institute FST	437	N	Y	N	N	Y	N	P12	Ryan et al.	2009	Weed Research	Weed–crop competition relationships differ between organic and conventional cropping systems	The Rodale Intitute	experimental station	Rodale Institute Farming System Trial (FST), 1981-2007	USA	North America	yes	very high	temperate	Kutztown. Pennsylvania	40.55	-75.72	soybean	oil crops	2007	annual	legume	plot	commercial	organic standard	org multi.crop	more org	standard	no	conv	manure	3093	2947	no	kg/ha	Ponisio, from author	NA
S10	Rodale Institute FST	438	N	Y	N	N	Y	N	P12	Ryan et al.	2009	Weed Research	Weed–crop competition relationships differ between organic and conventional cropping systems	The Rodale Intitute	experimental station	Rodale Institute Farming System Trial (FST), 1981-2007	USA	North America	yes	very high	temperate	Kutztown. Pennsylvania	40.55	-75.72	soybean	oil crops	2007	annual	legume	plot	commercial	organic standard	org multi.crop	more org	standard	no	conv	legume	3093	2582	no	kg/ha	Ponisio, from author	NA
S11	Suja1	439	N	Y	N	N	Y	N	P13	Suja et al.	2012	Agron. Sustain. Dev.	Higher yield, profit and soil quality from organic farming of elephant foot yam	Central Tuber Crops Research Institute. Sreekariyam.	experimental station	field experiment	India	Asia	no	medium	subtropical	experimental farm	8.4	76.99	elephant foot yam	tuber roots	2004	annual	non-legume	plot	commercial	organic standard	both mono	similar	no.till	yes	high input	Organic	58.9034	65.5907	yes	t/ha	Fig.5	NA
S11	Suja1	440	N	Y	N	N	Y	N	P13	Suja et al.	2012	Agron. Sustain. Dev.	Higher yield, profit and soil quality from organic farming of elephant foot yam	Central Tuber Crops Research Institute. Sreekariyam.	experimental station	field experiment	India	Asia	no	medium	subtropical	experimental farm	8.4	76.99	elephant foot yam	tuber roots	2005	annual	non-legume	plot	commercial	organic standard	both mono	similar	no.till	yes	high input	Organic	47.9104	70.2458	yes	t/ha	Fig.5	NA
S11	Suja1	441	N	Y	N	N	Y	N	P13	Suja et al.	2012	Agron. Sustain. Dev.	Higher yield, profit and soil quality from organic farming of elephant foot yam	Central Tuber Crops Research Institute. Sreekariyam.	experimental station	field experiment	India	Asia	no	medium	subtropical	experimental farm	8.4	76.99	elephant foot yam	tuber roots	2006	annual	non-legume	plot	commercial	organic standard	both mono	similar	no.till	yes	high input	Organic	58.4365	56.9687	yes	t/ha	Fig.5	NA
S11	Suja1	442	N	Y	N	N	Y	N	P13	Suja et al.	2012	Agron. Sustain. Dev.	Higher yield, profit and soil quality from organic farming of elephant foot yam	Central Tuber Crops Research Institute. Sreekariyam.	experimental station	field experiment	India	Asia	no	medium	subtropical	experimental farm	8.4	76.99	elephant foot yam	tuber roots	2007	annual	non-legume	plot	commercial	organic standard	both mono	similar	no.till	yes	high input	Organic	46.7894	57.2237	yes	t/ha	Fig.5	NA
S11	Suja1	443	N	Y	N	N	Y	N	P13	Suja et al.	2012	Agron. Sustain. Dev.	Higher yield, profit and soil quality from organic farming of elephant foot yam	Central Tuber Crops Research Institute. Sreekariyam.	experimental station	field experiment	India	Asia	no	medium	subtropical	experimental farm	8.4	76.99	elephant foot yam	tuber roots	2008	annual	non-legume	plot	commercial	organic standard	both mono	similar	no.till	yes	high input	Organic	27.3161	34.3236	yes	t/ha	Fig.5	NA
S11	Suja1	444	N	Y	N	N	N	N	P13	Suja et al.	2012	Agron. Sustain. Dev.	Higher yield, profit and soil quality from organic farming of elephant foot yam	Central Tuber Crops Research Institute. Sreekariyam.	experimental station	field experiment	India	Asia	no	medium	subtropical	experimental farm	8.4	76.99	elephant foot yam	tuber roots	2004	annual	non-legume	plot	commercial	organic standard	both mono	similar	no.till	yes	high input	Organic biofertilizers	58.9034	54.3	yes	t/ha	Fig.5	NA
S11	Suja1	445	N	Y	N	N	N	N	P13	Suja et al.	2012	Agron. Sustain. Dev.	Higher yield, profit and soil quality from organic farming of elephant foot yam	Central Tuber Crops Research Institute. Sreekariyam.	experimental station	field experiment	India	Asia	no	medium	subtropical	experimental farm	8.4	76.99	elephant foot yam	tuber roots	2005	annual	non-legume	plot	commercial	organic standard	both mono	similar	no.till	yes	high input	Organic biofertilizers	47.9104	45.4	yes	t/ha	Fig.5	NA
S11	Suja1	446	N	Y	N	N	N	N	P13	Suja et al.	2012	Agron. Sustain. Dev.	Higher yield, profit and soil quality from organic farming of elephant foot yam	Central Tuber Crops Research Institute. Sreekariyam.	experimental station	field experiment	India	Asia	no	medium	subtropical	experimental farm	8.4	76.99	elephant foot yam	tuber roots	2006	annual	non-legume	plot	commercial	organic standard	both mono	similar	no.till	yes	high input	Organic biofertilizers	58.4365	47.7	yes	t/ha	Fig.5	NA
S11	Suja1	447	N	Y	N	N	N	N	P13	Suja et al.	2012	Agron. Sustain. Dev.	Higher yield, profit and soil quality from organic farming of elephant foot yam	Central Tuber Crops Research Institute. Sreekariyam.	experimental station	field experiment	India	Asia	no	medium	subtropical	experimental farm	8.4	76.99	elephant foot yam	tuber roots	2007	annual	non-legume	plot	commercial	organic standard	both mono	similar	no.till	yes	high input	Organic biofertilizers	46.7894	40.3	yes	t/ha	Fig.5	NA
S11	Suja1	448	N	Y	N	N	N	N	P13	Suja et al.	2012	Agron. Sustain. Dev.	Higher yield, profit and soil quality from organic farming of elephant foot yam	Central Tuber Crops Research Institute. Sreekariyam.	experimental station	field experiment	India	Asia	no	medium	subtropical	experimental farm	8.4	76.99	elephant foot yam	tuber roots	2008	annual	non-legume	plot	commercial	organic standard	both mono	similar	no.till	yes	high input	Organic biofertilizers	27.3161	22.1	yes	t/ha	Fig.5	NA
S12	USDA-ARS	449	N	N	N	Y	N	Y	P14	Teasdale et al.	2007	Agronomy Journal 99. 1297.1305	Potential long-term benefits of no-tillage and organic cropping systems for grain production and soil improvement	USDA.ARS Sustainable Agricultural Systems Lab	experimental station	USDA-ARS Beltsville Sustainable Agriculture Demonstration Project (SADP), 1994-2001	USA	North America	yes	very high	temperate	Beltsville Agricultural Research Center. Maryland	39.03	-76.88	corn	cereals	1994	annual	non-legume	plot	commercial	organic standard	org multi.crop	similar	conv no.till	no	no.tillage	org	11.19	9.251	no	Mg/ha	Tab. 3	NA
S12	USDA-ARS	450	N	N	N	Y	N	Y	P14	Teasdale et al.	2007	Agronomy Journal 99. 1297.1305	Potential long-term benefits of no-tillage and organic cropping systems for grain production and soil improvement	USDA.ARS Sustainable Agricultural Systems Lab	experimental station	USDA-ARS Beltsville Sustainable Agriculture Demonstration Project (SADP), 1994-2001	USA	North America	yes	very high	temperate	Beltsville Agricultural Research Center. Maryland	39.03	-76.88	corn	cereals	1995	annual	non-legume	plot	commercial	organic standard	org multi.crop	similar	conv no.till	no	no.tillage	org	6.626	6.274	no	Mg/ha	Tab. 3	NA
S12	USDA-ARS	451	N	Y	N	Y	Y	Y	P14	Teasdale et al.	2007	Agronomy Journal 99. 1297.1305	Potential long-term benefits of no-tillage and organic cropping systems for grain production and soil improvement	USDA.ARS Sustainable Agricultural Systems Lab	experimental station	USDA-ARS Beltsville Sustainable Agriculture Demonstration Project (SADP), 1994-2001	USA	North America	yes	very high	temperate	Beltsville Agricultural Research Center. Maryland	39.03	-76.88	corn	cereals	1996	annual	non-legume	plot	commercial	organic standard	org multi.crop	similar	conv no.till	no	no.tillage	org	10.461	5.874	no	Mg/ha	Tab. 3	NA
S12	USDA-ARS	452	N	Y	N	Y	Y	Y	P14	Teasdale et al.	2007	Agronomy Journal 99. 1297.1305	Potential long-term benefits of no-tillage and organic cropping systems for grain production and soil improvement	USDA.ARS Sustainable Agricultural Systems Lab	experimental station	USDA-ARS Beltsville Sustainable Agriculture Demonstration Project (SADP), 1994-2001	USA	North America	yes	very high	temperate	Beltsville Agricultural Research Center. Maryland	39.03	-76.88	corn	cereals	1997	annual	non-legume	plot	commercial	organic standard	org multi.crop	similar	conv no.till	no	no.tillage	org	3.012	1.234	no	Mg/ha	Tab. 3	NA
S12	USDA-ARS	453	N	Y	N	Y	Y	Y	P14	Teasdale et al.	2007	Agronomy Journal 99. 1297.1305	Potential long-term benefits of no-tillage and organic cropping systems for grain production and soil improvement	USDA.ARS Sustainable Agricultural Systems Lab	experimental station	USDA-ARS Beltsville Sustainable Agriculture Demonstration Project (SADP), 1994-2001	USA	North America	yes	very high	temperate	Beltsville Agricultural Research Center. Maryland	39.03	-76.88	corn	cereals	1998	annual	non-legume	plot	commercial	organic standard	org multi.crop	similar	conv no.till	no	no.tillage	org	2.784	2.188	no	Mg/ha	Tab. 3	NA
S12	USDA-ARS	454	N	Y	N	Y	Y	Y	P14	Teasdale et al.	2007	Agronomy Journal 99. 1297.1305	Potential long-term benefits of no-tillage and organic cropping systems for grain production and soil improvement	USDA.ARS Sustainable Agricultural Systems Lab	experimental station	USDA-ARS Beltsville Sustainable Agriculture Demonstration Project (SADP), 1994-2001	USA	North America	yes	very high	temperate	Beltsville Agricultural Research Center. Maryland	39.03	-76.88	corn	cereals	2001	annual	non-legume	plot	commercial	organic standard	org multi.crop	similar	conv no.till	no	no.tillage	org	7.17	4.436	no	Mg/ha	Tab. 3	NA
S12	USDA-ARS	455	N	Y	N	Y	Y	Y	P14	Teasdale et al.	2007	Agronomy Journal 99. 1297.1305	Potential long-term benefits of no-tillage and organic cropping systems for grain production and soil improvement	USDA.ARS Sustainable Agricultural Systems Lab	experimental station	USDA-ARS Beltsville Sustainable Agriculture Demonstration Project (SADP), 1994-2001	USA	North America	yes	very high	temperate	Beltsville Agricultural Research Center. Maryland	39.03	-76.88	corn	cereals	1994	annual	non-legume	plot	commercial	organic standard	both multi-crop	similar	conv no.till	no	cover crop	org	11.58	9.251	no	Mg/ha	Tab. 3	NA
S12	USDA-ARS	456	N	N	N	Y	N	Y	P14	Teasdale et al.	2007	Agronomy Journal 99. 1297.1305	Potential long-term benefits of no-tillage and organic cropping systems for grain production and soil improvement	USDA.ARS Sustainable Agricultural Systems Lab	experimental station	USDA-ARS Beltsville Sustainable Agriculture Demonstration Project (SADP), 1994-2001	USA	North America	yes	very high	temperate	Beltsville Agricultural Research Center. Maryland	39.03	-76.88	corn	cereals	1995	annual	non-legume	plot	commercial	organic standard	both multi-crop	similar	conv no.till	no	cover crop	org	6.21	6.274	no	Mg/ha	Tab. 3	NA
S12	USDA-ARS	457	N	N	N	Y	N	Y	P14	Teasdale et al.	2007	Agronomy Journal 99. 1297.1305	Potential long-term benefits of no-tillage and organic cropping systems for grain production and soil improvement	USDA.ARS Sustainable Agricultural Systems Lab	experimental station	USDA-ARS Beltsville Sustainable Agriculture Demonstration Project (SADP), 1994-2001	USA	North America	yes	very high	temperate	Beltsville Agricultural Research Center. Maryland	39.03	-76.88	corn	cereals	1996	annual	non-legume	plot	commercial	organic standard	both multi-crop	similar	conv no.till	no	cover crop	org	9.8	5.874	no	Mg/ha	Tab. 3	NA
S12	USDA-ARS	458	N	N	N	Y	N	Y	P14	Teasdale et al.	2007	Agronomy Journal 99. 1297.1305	Potential long-term benefits of no-tillage and organic cropping systems for grain production and soil improvement	USDA.ARS Sustainable Agricultural Systems Lab	experimental station	USDA-ARS Beltsville Sustainable Agriculture Demonstration Project (SADP), 1994-2001	USA	North America	yes	very high	temperate	Beltsville Agricultural Research Center. Maryland	39.03	-76.88	corn	cereals	1997	annual	non-legume	plot	commercial	organic standard	both multi-crop	similar	conv no.till	no	cover crop	org	3.88	1.234	no	Mg/ha	Tab. 3	NA
S12	USDA-ARS	459	N	N	N	Y	N	Y	P14	Teasdale et al.	2007	Agronomy Journal 99. 1297.1305	Potential long-term benefits of no-tillage and organic cropping systems for grain production and soil improvement	USDA.ARS Sustainable Agricultural Systems Lab	experimental station	USDA-ARS Beltsville Sustainable Agriculture Demonstration Project (SADP), 1994-2001	USA	North America	yes	very high	temperate	Beltsville Agricultural Research Center. Maryland	39.03	-76.88	corn	cereals	1998	annual	non-legume	plot	commercial	organic standard	both multi-crop	similar	conv no.till	no	cover crop	org	2.49	2.188	no	Mg/ha	Tab. 3	NA
S12	USDA-ARS	460	N	N	N	Y	N	Y	P14	Teasdale et al.	2007	Agronomy Journal 99. 1297.1305	Potential long-term benefits of no-tillage and organic cropping systems for grain production and soil improvement	USDA.ARS Sustainable Agricultural Systems Lab	experimental station	USDA-ARS Beltsville Sustainable Agriculture Demonstration Project (SADP), 1994-2001	USA	North America	yes	very high	temperate	Beltsville Agricultural Research Center. Maryland	39.03	-76.88	corn	cereals	2001	annual	non-legume	plot	commercial	organic standard	both multi-crop	similar	conv no.till	no	cover crop	org	6.97	4.436	no	Mg/ha	Tab. 3	NA
S12	USDA-ARS	461	N	N	N	Y	N	Y	P14	Teasdale et al.	2007	Agronomy Journal 99. 1297.1305	Potential long-term benefits of no-tillage and organic cropping systems for grain production and soil improvement	USDA.ARS Sustainable Agricultural Systems Lab	experimental station	USDA-ARS Beltsville Sustainable Agriculture Demonstration Project (SADP), 1994-2001	USA	North America	yes	very high	temperate	Beltsville Agricultural Research Center. Maryland	39.03	-76.88	corn	cereals	1995	annual	non-legume	plot	commercial	organic standard	both multi-crop	similar	conv no.till	no	crownvetch	org	3.63	6.274	no	Mg/ha	Tab. 3	NA
S12	USDA-ARS	462	N	Y	N	Y	Y	Y	P14	Teasdale et al.	2007	Agronomy Journal 99. 1297.1305	Potential long-term benefits of no-tillage and organic cropping systems for grain production and soil improvement	USDA.ARS Sustainable Agricultural Systems Lab	experimental station	USDA-ARS Beltsville Sustainable Agriculture Demonstration Project (SADP), 1994-2001	USA	North America	yes	very high	temperate	Beltsville Agricultural Research Center. Maryland	39.03	-76.88	corn	cereals	1996	annual	non-legume	plot	commercial	organic standard	both multi-crop	similar	conv no.till	no	crownvetch	org	12.18	5.874	no	Mg/ha	Tab. 3	NA
S12	USDA-ARS	463	N	N	N	Y	N	Y	P14	Teasdale et al.	2007	Agronomy Journal 99. 1297.1305	Potential long-term benefits of no-tillage and organic cropping systems for grain production and soil improvement	USDA.ARS Sustainable Agricultural Systems Lab	experimental station	USDA-ARS Beltsville Sustainable Agriculture Demonstration Project (SADP), 1994-2001	USA	North America	yes	very high	temperate	Beltsville Agricultural Research Center. Maryland	39.03	-76.88	corn	cereals	1997	annual	non-legume	plot	commercial	organic standard	both multi-crop	similar	conv no.till	no	crownvetch	org	1.34	1.234	no	Mg/ha	Tab. 3	NA
S12	USDA-ARS	464	N	N	N	Y	N	Y	P14	Teasdale et al.	2007	Agronomy Journal 99. 1297.1305	Potential long-term benefits of no-tillage and organic cropping systems for grain production and soil improvement	USDA.ARS Sustainable Agricultural Systems Lab	experimental station	USDA-ARS Beltsville Sustainable Agriculture Demonstration Project (SADP), 1994-2001	USA	North America	yes	very high	temperate	Beltsville Agricultural Research Center. Maryland	39.03	-76.88	corn	cereals	1998	annual	non-legume	plot	commercial	organic standard	both multi-crop	similar	conv no.till	no	crownvetch	org	0.97	2.188	no	Mg/ha	Tab. 3	NA
S12	USDA-ARS	465	N	N	N	Y	N	Y	P14	Teasdale et al.	2007	Agronomy Journal 99. 1297.1305	Potential long-term benefits of no-tillage and organic cropping systems for grain production and soil improvement	USDA.ARS Sustainable Agricultural Systems Lab	experimental station	USDA-ARS Beltsville Sustainable Agriculture Demonstration Project (SADP), 1994-2001	USA	North America	yes	very high	temperate	Beltsville Agricultural Research Center. Maryland	39.03	-76.88	corn	cereals	2001	annual	non-legume	plot	commercial	organic standard	both multi-crop	similar	conv no.till	no	crownvetch	org	6.67	4.436	no	Mg/ha	Tab. 3	NA
S12	USDA-ARS	466	N	Y	N	Y	Y	Y	P14	Teasdale et al.	2007	Agronomy Journal 99. 1297.1305	Potential long-term benefits of no-tillage and organic cropping systems for grain production and soil improvement	USDA.ARS Sustainable Agricultural Systems Lab	experimental station	USDA-ARS Beltsville Sustainable Agriculture Demonstration Project (SADP), 1994-2001	USA	North America	yes	very high	temperate	Beltsville Agricultural Research Center. Maryland	39.03	-76.88	wheat	cereals	1994	annual	non-legume	plot	commercial	organic standard	both mono	similar	conv no.till	no	no.tillage	org	1.977	3.267	no	Mg/ha	Tab. 3	NA
S12	USDA-ARS	467	N	Y	N	Y	Y	Y	P14	Teasdale et al.	2007	Agronomy Journal 99. 1297.1305	Potential long-term benefits of no-tillage and organic cropping systems for grain production and soil improvement	USDA.ARS Sustainable Agricultural Systems Lab	experimental station	USDA-ARS Beltsville Sustainable Agriculture Demonstration Project (SADP), 1994-2001	USA	North America	yes	very high	temperate	Beltsville Agricultural Research Center. Maryland	39.03	-76.88	wheat	cereals	1995	annual	non-legume	plot	commercial	organic standard	both mono	similar	conv no.till	no	no.tillage	org	3.448	4.022	no	Mg/ha	Tab. 3	NA
S12	USDA-ARS	468	N	N	N	Y	N	Y	P14	Teasdale et al.	2007	Agronomy Journal 99. 1297.1305	Potential long-term benefits of no-tillage and organic cropping systems for grain production and soil improvement	USDA.ARS Sustainable Agricultural Systems Lab	experimental station	USDA-ARS Beltsville Sustainable Agriculture Demonstration Project (SADP), 1994-2001	USA	North America	yes	very high	temperate	Beltsville Agricultural Research Center. Maryland	39.03	-76.88	wheat	cereals	1996	annual	non-legume	plot	commercial	organic standard	both mono	similar	conv no.till	no	no.tillage	org	3.66	2.605	no	Mg/ha	Tab. 3	NA
S12	USDA-ARS	469	N	N	N	Y	N	Y	P14	Teasdale et al.	2007	Agronomy Journal 99. 1297.1305	Potential long-term benefits of no-tillage and organic cropping systems for grain production and soil improvement	USDA.ARS Sustainable Agricultural Systems Lab	experimental station	USDA-ARS Beltsville Sustainable Agriculture Demonstration Project (SADP), 1994-2001	USA	North America	yes	very high	temperate	Beltsville Agricultural Research Center. Maryland	39.03	-76.88	wheat	cereals	1997	annual	non-legume	plot	commercial	organic standard	both mono	similar	conv no.till	no	no.tillage	org	2.69	1.733	no	Mg/ha	Tab. 3	NA
S12	USDA-ARS	470	N	N	N	Y	N	Y	P14	Teasdale et al.	2007	Agronomy Journal 99. 1297.1305	Potential long-term benefits of no-tillage and organic cropping systems for grain production and soil improvement	USDA.ARS Sustainable Agricultural Systems Lab	experimental station	USDA-ARS Beltsville Sustainable Agriculture Demonstration Project (SADP), 1994-2001	USA	North America	yes	very high	temperate	Beltsville Agricultural Research Center. Maryland	39.03	-76.88	wheat	cereals	1998	annual	non-legume	plot	commercial	organic standard	both mono	similar	conv no.till	no	no.tillage	org	2.536	2.643	no	Mg/ha	Tab. 3	NA
S12	USDA-ARS	471	N	N	N	Y	N	Y	P14	Teasdale et al.	2007	Agronomy Journal 99. 1297.1305	Potential long-term benefits of no-tillage and organic cropping systems for grain production and soil improvement	USDA.ARS Sustainable Agricultural Systems Lab	experimental station	USDA-ARS Beltsville Sustainable Agriculture Demonstration Project (SADP), 1994-2001	USA	North America	yes	very high	temperate	Beltsville Agricultural Research Center. Maryland	39.03	-76.88	wheat	cereals	2000	annual	non-legume	plot	commercial	organic standard	both mono	similar	conv no.till	no	no.tillage	org	2.959	2.251	no	Mg/ha	Tab. 3	NA
S12	USDA-ARS	472	N	N	N	Y	N	Y	P14	Teasdale et al.	2007	Agronomy Journal 99. 1297.1305	Potential long-term benefits of no-tillage and organic cropping systems for grain production and soil improvement	USDA.ARS Sustainable Agricultural Systems Lab	experimental station	USDA-ARS Beltsville Sustainable Agriculture Demonstration Project (SADP), 1994-2001	USA	North America	yes	very high	temperate	Beltsville Agricultural Research Center. Maryland	39.03	-76.88	wheat	cereals	2001	annual	non-legume	plot	commercial	organic standard	both mono	similar	conv no.till	no	no.tillage	org	2.356	4.14	no	Mg/ha	Tab. 3	NA
S12	USDA-ARS	473	N	Y	N	Y	Y	Y	P14	Teasdale et al.	2007	Agronomy Journal 99. 1297.1305	Potential long-term benefits of no-tillage and organic cropping systems for grain production and soil improvement	USDA.ARS Sustainable Agricultural Systems Lab	experimental station	USDA-ARS Beltsville Sustainable Agriculture Demonstration Project (SADP), 1994-2001	USA	North America	yes	very high	temperate	Beltsville Agricultural Research Center. Maryland	39.03	-76.88	wheat	cereals	1996	annual	non-legume	plot	commercial	organic standard	conv multi.crop	similar	conv no.till	no	crownvetch	org	4.18	2.605	no	Mg/ha	Tab. 3	NA
S12	USDA-ARS	474	N	Y	N	Y	Y	Y	P14	Teasdale et al.	2007	Agronomy Journal 99. 1297.1305	Potential long-term benefits of no-tillage and organic cropping systems for grain production and soil improvement	USDA.ARS Sustainable Agricultural Systems Lab	experimental station	USDA-ARS Beltsville Sustainable Agriculture Demonstration Project (SADP), 1994-2001	USA	North America	yes	very high	temperate	Beltsville Agricultural Research Center. Maryland	39.03	-76.88	wheat	cereals	1997	annual	non-legume	plot	commercial	organic standard	conv multi.crop	similar	conv no.till	no	crownvetch	org	3.81	1.733	no	Mg/ha	Tab. 3	NA
S12	USDA-ARS	475	N	Y	N	Y	Y	Y	P14	Teasdale et al.	2007	Agronomy Journal 99. 1297.1305	Potential long-term benefits of no-tillage and organic cropping systems for grain production and soil improvement	USDA.ARS Sustainable Agricultural Systems Lab	experimental station	USDA-ARS Beltsville Sustainable Agriculture Demonstration Project (SADP), 1994-2001	USA	North America	yes	very high	temperate	Beltsville Agricultural Research Center. Maryland	39.03	-76.88	wheat	cereals	1998	annual	non-legume	plot	commercial	organic standard	conv multi.crop	similar	conv no.till	no	crownvetch	org	3.37	2.643	no	Mg/ha	Tab. 3	NA
S12	USDA-ARS	476	N	Y	N	Y	Y	Y	P14	Teasdale et al.	2007	Agronomy Journal 99. 1297.1305	Potential long-term benefits of no-tillage and organic cropping systems for grain production and soil improvement	USDA.ARS Sustainable Agricultural Systems Lab	experimental station	USDA-ARS Beltsville Sustainable Agriculture Demonstration Project (SADP), 1994-2001	USA	North America	yes	very high	temperate	Beltsville Agricultural Research Center. Maryland	39.03	-76.88	wheat	cereals	2000	annual	non-legume	plot	commercial	organic standard	conv multi.crop	similar	conv no.till	no	crownvetch	org	4.3	2.251	no	Mg/ha	Tab. 3	NA
S12	USDA-ARS	477	N	Y	N	Y	Y	Y	P14	Teasdale et al.	2007	Agronomy Journal 99. 1297.1305	Potential long-term benefits of no-tillage and organic cropping systems for grain production and soil improvement	USDA.ARS Sustainable Agricultural Systems Lab	experimental station	USDA-ARS Beltsville Sustainable Agriculture Demonstration Project (SADP), 1994-2001	USA	North America	yes	very high	temperate	Beltsville Agricultural Research Center. Maryland	39.03	-76.88	wheat	cereals	2001	annual	non-legume	plot	commercial	organic standard	conv multi.crop	similar	conv no.till	no	crownvetch	org	3.49	4.14	no	Mg/ha	Tab. 3	NA
S13	Dobbs & Smolik	478	N	Y	N	N	Y	Y	P15	Dobbs & Smolik	1997	Journal of Sustainable Agriculture 9(1). 63.82	Productivity and profitability of conventional and alternative farming systems: A long-term on-farm paired comparison	Plant Science. South Dakota State University	survey	paired farm trial. Lake county	USA	North America	yes	very high	temperate	Lake county. South Dakota	44.02	-97.12	corn	cereals	1987	annual	non-legume	field	commercial	organic standard	org multi.crop	more org	NA	no	Commercial	org stand	134.7	136.6	no	Bu/acre	Tab. 2	NA
S13	Dobbs & Smolik	479	N	Y	N	N	Y	Y	P15	Dobbs & Smolik	1997	Journal of Sustainable Agriculture 9(1). 63.82	Productivity and profitability of conventional and alternative farming systems: A long-term on-farm paired comparison	Plant Science. South Dakota State University	survey	paired farm trial. Lake county	USA	North America	yes	very high	temperate	Lake county. South Dakota	44.02	-97.12	corn	cereals	1988	annual	non-legume	field	commercial	organic standard	org multi.crop	more org	NA	no	Commercial	org stand	79	130.7	no	Bu/acre	Tab. 2	NA
S13	Dobbs & Smolik	480	N	Y	N	N	Y	Y	P15	Dobbs & Smolik	1997	Journal of Sustainable Agriculture 9(1). 63.82	Productivity and profitability of conventional and alternative farming systems: A long-term on-farm paired comparison	Plant Science. South Dakota State University	survey	paired farm trial. Lake county	USA	North America	yes	very high	temperate	Lake county. South Dakota	44.02	-97.12	corn	cereals	1989	annual	non-legume	field	commercial	organic standard	org multi.crop	more org	NA	no	Commercial	org stand	128.5	128.7	no	Bu/acre	Tab. 2	NA
S13	Dobbs & Smolik	481	N	Y	N	N	Y	Y	P15	Dobbs & Smolik	1997	Journal of Sustainable Agriculture 9(1). 63.82	Productivity and profitability of conventional and alternative farming systems: A long-term on-farm paired comparison	Plant Science. South Dakota State University	survey	paired farm trial. Lake county	USA	North America	yes	very high	temperate	Lake county. South Dakota	44.02	-97.12	corn	cereals	1991	annual	non-legume	field	commercial	organic standard	org multi.crop	more org	NA	no	Commercial	org stand	126.6	121	no	Bu/acre	Tab. 2	NA
S13	Dobbs & Smolik	482	N	Y	N	N	Y	Y	P15	Dobbs & Smolik	1997	Journal of Sustainable Agriculture 9(1). 63.82	Productivity and profitability of conventional and alternative farming systems: A long-term on-farm paired comparison	Plant Science. South Dakota State University	survey	paired farm trial. Lake county	USA	North America	yes	very high	temperate	Lake county. South Dakota	44.02	-97.12	corn	cereals	1986	annual	non-legume	field	commercial	organic standard	org multi.crop	more org	NA	no	Commercial	org stand	107	115.3	no	Bu/acre	Tab. 2	NA
S13	Dobbs & Smolik	483	N	Y	N	N	Y	Y	P15	Dobbs & Smolik	1997	Journal of Sustainable Agriculture 9(1). 63.82	Productivity and profitability of conventional and alternative farming systems: A long-term on-farm paired comparison	Plant Science. South Dakota State University	survey	paired farm trial. Lake county	USA	North America	yes	very high	temperate	Lake county. South Dakota	44.02	-97.12	corn	cereals	1990	annual	non-legume	field	commercial	organic standard	org multi.crop	more org	NA	no	Commercial	org stand	146.6	108.8	no	Bu/acre	Tab. 2	NA
S13	Dobbs & Smolik	484	N	Y	N	N	Y	Y	P15	Dobbs & Smolik	1997	Journal of Sustainable Agriculture 9(1). 63.82	Productivity and profitability of conventional and alternative farming systems: A long-term on-farm paired comparison	Plant Science. South Dakota State University	survey	paired farm trial. Lake county	USA	North America	yes	very high	temperate	Lake county. South Dakota	44.02	-97.12	corn	cereals	1992	annual	non-legume	field	commercial	organic standard	org multi.crop	more org	NA	no	Commercial	org stand	145.2	99.3	no	Bu/acre	Tab. 2	NA
S13	Dobbs & Smolik	485	N	Y	N	N	Y	Y	P15	Dobbs & Smolik	1997	Journal of Sustainable Agriculture 9(1). 63.82	Productivity and profitability of conventional and alternative farming systems: A long-term on-farm paired comparison	Plant Science. South Dakota State University	survey	paired farm trial. Lake county	USA	North America	yes	very high	temperate	Lake county. South Dakota	44.02	-97.12	corn	cereals	1985	annual	non-legume	field	commercial	organic standard	org multi.crop	more org	NA	no	Commercial	org stand	110.6	88.1	no	Bu/acre	Tab. 2	NA
S13	Dobbs & Smolik	486	N	Y	N	N	Y	Y	P15	Dobbs & Smolik	1997	Journal of Sustainable Agriculture 9(1). 63.82	Productivity and profitability of conventional and alternative farming systems: A long-term on-farm paired comparison	Plant Science. South Dakota State University	survey	paired farm trial. Lake county	USA	North America	yes	very high	temperate	Lake county. South Dakota	44.02	-97.12	soybean	oil crops	1988	annual	legume	field	commercial	organic standard	org multi.crop	more org	NA	no	Commercial	org stand	39	38.7	no	Bu/acre	Tab. 2	NA
S13	Dobbs & Smolik	487	N	Y	N	N	Y	Y	P15	Dobbs & Smolik	1997	Journal of Sustainable Agriculture 9(1). 63.82	Productivity and profitability of conventional and alternative farming systems: A long-term on-farm paired comparison	Plant Science. South Dakota State University	survey	paired farm trial. Lake county	USA	North America	yes	very high	temperate	Lake county. South Dakota	44.02	-97.12	soybean	oil crops	1986	annual	legume	field	commercial	organic standard	org multi.crop	more org	NA	no	Commercial	org stand	38.4	36.3	no	Bu/acre	Tab. 2	NA
S13	Dobbs & Smolik	488	N	Y	N	N	Y	Y	P15	Dobbs & Smolik	1997	Journal of Sustainable Agriculture 9(1). 63.82	Productivity and profitability of conventional and alternative farming systems: A long-term on-farm paired comparison	Plant Science. South Dakota State University	survey	paired farm trial. Lake county	USA	North America	yes	very high	temperate	Lake county. South Dakota	44.02	-97.12	soybean	oil crops	1989	annual	legume	field	commercial	organic standard	org multi.crop	more org	NA	no	Commercial	org stand	36.1	31.4	no	Bu/acre	Tab. 2	NA
S13	Dobbs & Smolik	489	N	Y	N	N	Y	Y	P15	Dobbs & Smolik	1997	Journal of Sustainable Agriculture 9(1). 63.82	Productivity and profitability of conventional and alternative farming systems: A long-term on-farm paired comparison	Plant Science. South Dakota State University	survey	paired farm trial. Lake county	USA	North America	yes	very high	temperate	Lake county. South Dakota	44.02	-97.12	soybean	oil crops	1990	annual	legume	field	commercial	organic standard	org multi.crop	more org	NA	no	Commercial	org stand	41.7	29.4	no	Bu/acre	Tab. 2	NA
S13	Dobbs & Smolik	490	N	Y	N	N	Y	Y	P15	Dobbs & Smolik	1997	Journal of Sustainable Agriculture 9(1). 63.82	Productivity and profitability of conventional and alternative farming systems: A long-term on-farm paired comparison	Plant Science. South Dakota State University	survey	paired farm trial. Lake county	USA	North America	yes	very high	temperate	Lake county. South Dakota	44.02	-97.12	soybean	oil crops	1991	annual	legume	field	commercial	organic standard	org multi.crop	more org	NA	no	Commercial	org stand	42.3	28.1	no	Bu/acre	Tab. 2	NA
S13	Dobbs & Smolik	491	N	Y	N	N	Y	Y	P15	Dobbs & Smolik	1997	Journal of Sustainable Agriculture 9(1). 63.82	Productivity and profitability of conventional and alternative farming systems: A long-term on-farm paired comparison	Plant Science. South Dakota State University	survey	paired farm trial. Lake county	USA	North America	yes	very high	temperate	Lake county. South Dakota	44.02	-97.12	soybean	oil crops	1987	annual	legume	field	commercial	organic standard	org multi.crop	more org	NA	no	Commercial	org stand	39.1	25	no	Bu/acre	Tab. 2	NA
S13	Dobbs & Smolik	492	N	Y	N	N	Y	Y	P15	Dobbs & Smolik	1997	Journal of Sustainable Agriculture 9(1). 63.82	Productivity and profitability of conventional and alternative farming systems: A long-term on-farm paired comparison	Plant Science. South Dakota State University	survey	paired farm trial. Lake county	USA	North America	yes	very high	temperate	Lake county. South Dakota	44.02	-97.12	soybean	oil crops	1985	annual	legume	field	commercial	organic standard	org multi.crop	more org	NA	no	Commercial	org stand	30.5	23.1	no	Bu/acre	Tab. 2	NA
S13	Dobbs & Smolik	493	N	Y	N	N	Y	Y	P15	Dobbs & Smolik	1997	Journal of Sustainable Agriculture 9(1). 63.82	Productivity and profitability of conventional and alternative farming systems: A long-term on-farm paired comparison	Plant Science. South Dakota State University	survey	paired farm trial. Lake county	USA	North America	yes	very high	temperate	Lake county. South Dakota	44.02	-97.12	soybean	oil crops	1992	annual	legume	field	commercial	organic standard	org multi.crop	more org	NA	no	Commercial	org stand	32.2	21.9	no	Bu/acre	Tab. 2	NA
S14	VICMS	494	N	Y	N	N	Y	Y	P16	Porter et al.	2003	Agronomy Journal 95(2). 233.244	Organic and other management strategies with two,and four,year crop rotations in Minnesota	Department of Agronomy and Plant Genetics. University of Minnesota	experimental station	VICMS2. SWROC. Lamberton. Minnesota	USA	North America	yes	very high	temperate	Lamberton. Minnesota	44.41666667	-95.53333333	alfalfa	forage	1991	perennial	legume	plot	low input	organic standard	both mono	similar	standard	no	4LIV2	4OIV2	12.85	12.98	yes	Mg/ha	Fig. 4	NA
S14	VICMS	495	N	Y	N	N	Y	Y	P16	Porter et al.	2003	Agronomy Journal 95(2). 233.244	Organic and other management strategies with two,and four,year crop rotations in Minnesota	Department of Agronomy and Plant Genetics. University of Minnesota	experimental station	VICMS2. SWROC. Lamberton. Minnesota	USA	North America	yes	very high	temperate	Lamberton. Minnesota	44.41666667	-95.53333333	alfalfa	forage	1991	perennial	legume	plot	commercial	organic standard	both mono	similar	standard	no	4HIV2	4OIV2	12.83	12.98	yes	Mg/ha	Fig. 4	NA
S14	VICMS	496	N	Y	N	N	Y	Y	P16	Porter et al.	2003	Agronomy Journal 95(2). 233.244	Organic and other management strategies with two,and four,year crop rotations in Minnesota	Department of Agronomy and Plant Genetics. University of Minnesota	experimental station	VICMS2. SWROC. Lamberton. Minnesota	USA	North America	yes	very high	temperate	Lamberton. Minnesota	44.41666667	-95.53333333	alfalfa	forage	1994	perennial	legume	plot	commercial	organic standard	both mono	similar	standard	no	4HIV2	4OIV2	13	12.97	yes	Mg/ha	Fig. 4	NA
S14	VICMS	497	N	Y	N	N	Y	Y	P16	Porter et al.	2003	Agronomy Journal 95(2). 233.244	Organic and other management strategies with two,and four,year crop rotations in Minnesota	Department of Agronomy and Plant Genetics. University of Minnesota	experimental station	VICMS2. SWROC. Lamberton. Minnesota	USA	North America	yes	very high	temperate	Lamberton. Minnesota	44.41666667	-95.53333333	alfalfa	forage	1994	perennial	legume	plot	low input	organic standard	both mono	similar	standard	no	4LIV2	4OIV2	12.44	12.97	yes	Mg/ha	Fig. 4	NA
S14	VICMS	498	N	Y	N	N	Y	Y	P16	Porter et al.	2003	Agronomy Journal 95(2). 233.244	Organic and other management strategies with two,and four,year crop rotations in Minnesota	Department of Agronomy and Plant Genetics. University of Minnesota	experimental station	VICMS2. SWROC. Lamberton. Minnesota	USA	North America	yes	very high	temperate	Lamberton. Minnesota	44.41666667	-95.53333333	alfalfa	forage	1995	perennial	legume	plot	commercial	organic standard	both mono	similar	standard	no	4HIV2	4OIV2	12.75	12.12	yes	Mg/ha	Fig. 4	NA
S14	VICMS	499	N	Y	N	N	Y	Y	P16	Porter et al.	2003	Agronomy Journal 95(2). 233.244	Organic and other management strategies with two,and four,year crop rotations in Minnesota	Department of Agronomy and Plant Genetics. University of Minnesota	experimental station	VICMS2. SWROC. Lamberton. Minnesota	USA	North America	yes	very high	temperate	Lamberton. Minnesota	44.41666667	-95.53333333	alfalfa	forage	1995	perennial	legume	plot	low input	organic standard	both mono	similar	standard	no	4LIV2	4OIV2	12.07	12.12	yes	Mg/ha	Fig. 4	NA
S14	VICMS	500	N	Y	N	N	Y	Y	P16	Porter et al.	2003	Agronomy Journal 95(2). 233.244	Organic and other management strategies with two,and four,year crop rotations in Minnesota	Department of Agronomy and Plant Genetics. University of Minnesota	experimental station	VICMS2. SWROC. Lamberton. Minnesota	USA	North America	yes	very high	temperate	Lamberton. Minnesota	44.41666667	-95.53333333	alfalfa	forage	1996	perennial	legume	plot	commercial	organic standard	both mono	similar	standard	no	4HIV2	4OIV2	10.9	11.82	yes	Mg/ha	Fig. 4	NA
S14	VICMS	501	N	Y	N	N	Y	Y	P16	Porter et al.	2003	Agronomy Journal 95(2). 233.244	Organic and other management strategies with two,and four,year crop rotations in Minnesota	Department of Agronomy and Plant Genetics. University of Minnesota	experimental station	VICMS2. SWROC. Lamberton. Minnesota	USA	North America	yes	very high	temperate	Lamberton. Minnesota	44.41666667	-95.53333333	alfalfa	forage	1996	perennial	legume	plot	low input	organic standard	both mono	similar	standard	no	4LIV2	4OIV2	10.4	11.82	yes	Mg/ha	Fig. 4	NA
S14	VICMS	502	N	Y	N	N	Y	Y	P16	Porter et al.	2003	Agronomy Journal 95(2). 233.244	Organic and other management strategies with two,and four,year crop rotations in Minnesota	Department of Agronomy and Plant Genetics. University of Minnesota	experimental station	VICMS2. SWROC. Lamberton. Minnesota	USA	North America	yes	very high	temperate	Lamberton. Minnesota	44.41666667	-95.53333333	alfalfa	forage	1998	perennial	legume	plot	commercial	organic standard	both mono	similar	standard	no	4HIV2	4OIV2	12.61	11.79	yes	Mg/ha	Fig. 4	NA
S14	VICMS	503	N	Y	N	N	Y	Y	P16	Porter et al.	2003	Agronomy Journal 95(2). 233.244	Organic and other management strategies with two,and four,year crop rotations in Minnesota	Department of Agronomy and Plant Genetics. University of Minnesota	experimental station	VICMS2. SWROC. Lamberton. Minnesota	USA	North America	yes	very high	temperate	Lamberton. Minnesota	44.41666667	-95.53333333	alfalfa	forage	1998	perennial	legume	plot	low input	organic standard	both mono	similar	standard	no	4LIV2	4OIV2	11.97	11.79	yes	Mg/ha	Fig. 4	NA
S14	VICMS	504	N	Y	N	N	Y	Y	P16	Porter et al.	2003	Agronomy Journal 95(2). 233.244	Organic and other management strategies with two,and four,year crop rotations in Minnesota	Department of Agronomy and Plant Genetics. University of Minnesota	experimental station	VICMS1. SWROC. Lamberton. Minnesota	USA	North America	yes	very high	temperate	Lamberton. Minnesota	44.41666667	-95.53333333	alfalfa	forage	1999	perennial	legume	plot	commercial	organic standard	both mono	similar	standard	no	4HIV1	4OIV1	11.13	11.79	yes	Mg/ha	Fig. 4	NA
S14	VICMS	505	N	Y	N	N	Y	Y	P16	Porter et al.	2003	Agronomy Journal 95(2). 233.244	Organic and other management strategies with two,and four,year crop rotations in Minnesota	Department of Agronomy and Plant Genetics. University of Minnesota	experimental station	VICMS1. SWROC. Lamberton. Minnesota	USA	North America	yes	very high	temperate	Lamberton. Minnesota	44.41666667	-95.53333333	alfalfa	forage	1999	perennial	legume	plot	low input	organic standard	both mono	similar	standard	no	4LIV1	4OIV1	8.6	11.79	yes	Mg/ha	Fig. 4	NA
S14	VICMS	506	N	Y	N	N	Y	Y	P16	Porter et al.	2003	Agronomy Journal 95(2). 233.244	Organic and other management strategies with two,and four,year crop rotations in Minnesota	Department of Agronomy and Plant Genetics. University of Minnesota	experimental station	VICMS2. SWROC. Lamberton. Minnesota	USA	North America	yes	very high	temperate	Lamberton. Minnesota	44.41666667	-95.53333333	alfalfa	forage	1993	perennial	legume	plot	commercial	organic standard	both mono	similar	standard	no	4HIV2	4OIV2	10.97	11.73	yes	Mg/ha	Fig. 4	NA
S14	VICMS	507	N	Y	N	N	Y	Y	P16	Porter et al.	2003	Agronomy Journal 95(2). 233.244	Organic and other management strategies with two,and four,year crop rotations in Minnesota	Department of Agronomy and Plant Genetics. University of Minnesota	experimental station	VICMS2. SWROC. Lamberton. Minnesota	USA	North America	yes	very high	temperate	Lamberton. Minnesota	44.41666667	-95.53333333	alfalfa	forage	1993	perennial	legume	plot	low input	organic standard	both mono	similar	standard	no	4LIV2	4OIV2	10.94	11.73	yes	Mg/ha	Fig. 4	NA
S14	VICMS	508	N	Y	N	N	Y	Y	P16	Porter et al.	2003	Agronomy Journal 95(2). 233.244	Organic and other management strategies with two,and four,year crop rotations in Minnesota	Department of Agronomy and Plant Genetics. University of Minnesota	experimental station	VICMS2. SWROC. Lamberton. Minnesota	USA	North America	yes	very high	temperate	Lamberton. Minnesota	44.41666667	-95.53333333	corn	cereals	1999	annual	non-legume	plot	commercial	organic standard	both mono	similar	standard	no	4HIV2	4OIV2	11.63	11.15	yes	Mg/ha	Fig. 1	NA
S14	VICMS	509	N	Y	N	N	Y	Y	P16	Porter et al.	2003	Agronomy Journal 95(2). 233.244	Organic and other management strategies with two,and four,year crop rotations in Minnesota	Department of Agronomy and Plant Genetics. University of Minnesota	experimental station	VICMS2. SWROC. Lamberton. Minnesota	USA	North America	yes	very high	temperate	Lamberton. Minnesota	44.41666667	-95.53333333	corn	cereals	1999	annual	non-legume	plot	low input	organic standard	both mono	similar	standard	no	4LIV2	4OIV2	10.73	11.15	yes	Mg/ha	Fig. 1	NA
S14	VICMS	510	N	Y	N	N	Y	Y	P16	Porter et al.	2003	Agronomy Journal 95(2). 233.244	Organic and other management strategies with two,and four,year crop rotations in Minnesota	Department of Agronomy and Plant Genetics. University of Minnesota	experimental station	VICMS1. SWROC. Lamberton. Minnesota	USA	North America	yes	very high	temperate	Lamberton. Minnesota	44.41666667	-95.53333333	alfalfa	forage	1998	perennial	legume	plot	commercial	organic standard	both mono	similar	standard	no	4HIV1	4OIV1	13.53	11.03	yes	Mg/ha	Fig. 4	NA
S14	VICMS	511	N	Y	N	N	Y	Y	P16	Porter et al.	2003	Agronomy Journal 95(2). 233.244	Organic and other management strategies with two,and four,year crop rotations in Minnesota	Department of Agronomy and Plant Genetics. University of Minnesota	experimental station	VICMS1. SWROC. Lamberton. Minnesota	USA	North America	yes	very high	temperate	Lamberton. Minnesota	44.41666667	-95.53333333	alfalfa	forage	1998	perennial	legume	plot	low input	organic standard	both mono	similar	standard	no	4LIV1	4OIV1	12.54	11.03	yes	Mg/ha	Fig. 4	NA
S14	VICMS	512	N	Y	N	N	Y	Y	P16	Porter et al.	2003	Agronomy Journal 95(2). 233.244	Organic and other management strategies with two,and four,year crop rotations in Minnesota	Department of Agronomy and Plant Genetics. University of Minnesota	experimental station	VICMS1. SWROC. Lamberton. Minnesota	USA	North America	yes	very high	temperate	Lamberton. Minnesota	44.41666667	-95.53333333	alfalfa	forage	1996	perennial	legume	plot	commercial	organic standard	both mono	similar	standard	no	4HIV1	4OIV1	12.05	10.98	yes	Mg/ha	Fig. 4	NA
S14	VICMS	513	N	Y	N	N	Y	Y	P16	Porter et al.	2003	Agronomy Journal 95(2). 233.244	Organic and other management strategies with two,and four,year crop rotations in Minnesota	Department of Agronomy and Plant Genetics. University of Minnesota	experimental station	VICMS1. SWROC. Lamberton. Minnesota	USA	North America	yes	very high	temperate	Lamberton. Minnesota	44.41666667	-95.53333333	alfalfa	forage	1996	perennial	legume	plot	low input	organic standard	both mono	similar	standard	no	4LIV1	4OIV1	11.22	10.98	yes	Mg/ha	Fig. 4	NA
S14	VICMS	514	N	Y	N	N	Y	Y	P16	Porter et al.	2003	Agronomy Journal 95(2). 233.244	Organic and other management strategies with two,and four,year crop rotations in Minnesota	Department of Agronomy and Plant Genetics. University of Minnesota	experimental station	VICMS1. SWROC. Lamberton. Minnesota	USA	North America	yes	very high	temperate	Lamberton. Minnesota	44.41666667	-95.53333333	alfalfa	forage	1994	perennial	legume	plot	commercial	organic standard	both mono	similar	standard	no	4HIV1	4OIV1	12.19	10.97	yes	Mg/ha	Fig. 4	NA
S14	VICMS	515	N	Y	N	N	Y	Y	P16	Porter et al.	2003	Agronomy Journal 95(2). 233.244	Organic and other management strategies with two,and four,year crop rotations in Minnesota	Department of Agronomy and Plant Genetics. University of Minnesota	experimental station	VICMS1. SWROC. Lamberton. Minnesota	USA	North America	yes	very high	temperate	Lamberton. Minnesota	44.41666667	-95.53333333	alfalfa	forage	1994	perennial	legume	plot	low input	organic standard	both mono	similar	standard	no	4LIV1	4OIV1	11.87	10.97	yes	Mg/ha	Fig. 4	NA
S14	VICMS	516	N	Y	N	N	Y	Y	P16	Porter et al.	2003	Agronomy Journal 95(2). 233.244	Organic and other management strategies with two,and four,year crop rotations in Minnesota	Department of Agronomy and Plant Genetics. University of Minnesota	experimental station	VICMS1. SWROC. Lamberton. Minnesota	USA	North America	yes	very high	temperate	Lamberton. Minnesota	44.41666667	-95.53333333	corn	cereals	1998	annual	non-legume	plot	commercial	organic standard	both mono	similar	standard	no	4HIV1	4OIV1	11.52	10.95	yes	Mg/ha	Fig. 1	NA
S14	VICMS	517	N	Y	N	N	Y	Y	P16	Porter et al.	2003	Agronomy Journal 95(2). 233.244	Organic and other management strategies with two,and four,year crop rotations in Minnesota	Department of Agronomy and Plant Genetics. University of Minnesota	experimental station	VICMS1. SWROC. Lamberton. Minnesota	USA	North America	yes	very high	temperate	Lamberton. Minnesota	44.41666667	-95.53333333	corn	cereals	1998	annual	non-legume	plot	low input	organic standard	both mono	similar	standard	no	4LIV1	4OIV1	11.52	10.95	yes	Mg/ha	Fig. 1	NA
S14	VICMS	518	N	Y	N	N	Y	Y	P16	Porter et al.	2003	Agronomy Journal 95(2). 233.244	Organic and other management strategies with two,and four,year crop rotations in Minnesota	Department of Agronomy and Plant Genetics. University of Minnesota	experimental station	VICMS1. SWROC. Lamberton. Minnesota	USA	North America	yes	very high	temperate	Lamberton. Minnesota	44.41666667	-95.53333333	alfalfa	forage	1992	perennial	legume	plot	commercial	organic standard	both mono	similar	standard	no	4HIV1	4OIV1	12.94	10.5	yes	Mg/ha	Fig. 4	NA
S14	VICMS	519	N	Y	N	N	Y	Y	P16	Porter et al.	2003	Agronomy Journal 95(2). 233.244	Organic and other management strategies with two,and four,year crop rotations in Minnesota	Department of Agronomy and Plant Genetics. University of Minnesota	experimental station	VICMS1. SWROC. Lamberton. Minnesota	USA	North America	yes	very high	temperate	Lamberton. Minnesota	44.41666667	-95.53333333	alfalfa	forage	1992	perennial	legume	plot	low input	organic standard	both mono	similar	standard	no	4LIV1	4OIV1	10.82	10.5	yes	Mg/ha	Fig. 4	NA
S14	VICMS	520	N	Y	N	N	Y	Y	P16	Porter et al.	2003	Agronomy Journal 95(2). 233.244	Organic and other management strategies with two,and four,year crop rotations in Minnesota	Department of Agronomy and Plant Genetics. University of Minnesota	experimental station	VICMS2. SWROC. Lamberton. Minnesota	USA	North America	yes	very high	temperate	Lamberton. Minnesota	44.41666667	-95.53333333	alfalfa	forage	1997	perennial	legume	plot	commercial	organic standard	both mono	similar	standard	no	4HIV2	4OIV2	9.57	10.45	yes	Mg/ha	Fig. 4	NA
S14	VICMS	521	N	Y	N	N	Y	Y	P16	Porter et al.	2003	Agronomy Journal 95(2). 233.244	Organic and other management strategies with two,and four,year crop rotations in Minnesota	Department of Agronomy and Plant Genetics. University of Minnesota	experimental station	VICMS2. SWROC. Lamberton. Minnesota	USA	North America	yes	very high	temperate	Lamberton. Minnesota	44.41666667	-95.53333333	alfalfa	forage	1997	perennial	legume	plot	low input	organic standard	both mono	similar	standard	no	4LIV2	4OIV2	9.44	10.45	yes	Mg/ha	Fig. 4	NA
S14	VICMS	522	N	Y	N	N	Y	Y	P16	Porter et al.	2003	Agronomy Journal 95(2). 233.244	Organic and other management strategies with two,and four,year crop rotations in Minnesota	Department of Agronomy and Plant Genetics. University of Minnesota	experimental station	VICMS1. SWROC. Lamberton. Minnesota	USA	North America	yes	very high	temperate	Lamberton. Minnesota	44.41666667	-95.53333333	corn	cereals	1999	annual	non-legume	plot	commercial	organic standard	both mono	similar	standard	no	4HIV1	4OIV1	11.05	10.37	yes	Mg/ha	Fig. 1	NA
S14	VICMS	523	N	Y	N	N	Y	Y	P16	Porter et al.	2003	Agronomy Journal 95(2). 233.244	Organic and other management strategies with two,and four,year crop rotations in Minnesota	Department of Agronomy and Plant Genetics. University of Minnesota	experimental station	VICMS1. SWROC. Lamberton. Minnesota	USA	North America	yes	very high	temperate	Lamberton. Minnesota	44.41666667	-95.53333333	corn	cereals	1999	annual	non-legume	plot	low input	organic standard	both mono	similar	standard	no	4LIV1	4OIV1	10.84	10.37	yes	Mg/ha	Fig. 1	NA
S14	VICMS	524	N	Y	N	N	Y	Y	P16	Porter et al.	2003	Agronomy Journal 95(2). 233.244	Organic and other management strategies with two,and four,year crop rotations in Minnesota	Department of Agronomy and Plant Genetics. University of Minnesota	experimental station	VICMS1. SWROC. Lamberton. Minnesota	USA	North America	yes	very high	temperate	Lamberton. Minnesota	44.41666667	-95.53333333	alfalfa	forage	1997	perennial	legume	plot	commercial	organic standard	both mono	similar	standard	no	4HIV1	4OIV1	11.27	10.21	yes	Mg/ha	Fig. 4	NA
S14	VICMS	525	N	Y	N	N	Y	Y	P16	Porter et al.	2003	Agronomy Journal 95(2). 233.244	Organic and other management strategies with two,and four,year crop rotations in Minnesota	Department of Agronomy and Plant Genetics. University of Minnesota	experimental station	VICMS1. SWROC. Lamberton. Minnesota	USA	North America	yes	very high	temperate	Lamberton. Minnesota	44.41666667	-95.53333333	alfalfa	forage	1997	perennial	legume	plot	low input	organic standard	both mono	similar	standard	no	4LIV1	4OIV1	10.95	10.21	yes	Mg/ha	Fig. 4	NA
S14	VICMS	526	N	Y	N	N	Y	Y	P16	Porter et al.	2003	Agronomy Journal 95(2). 233.244	Organic and other management strategies with two,and four,year crop rotations in Minnesota	Department of Agronomy and Plant Genetics. University of Minnesota	experimental station	VICMS1. SWROC. Lamberton. Minnesota	USA	North America	yes	very high	temperate	Lamberton. Minnesota	44.41666667	-95.53333333	alfalfa	forage	1990	perennial	legume	plot	commercial	organic standard	both mono	similar	standard	no	4HIV1	4OIV1	12.77	10.19	yes	Mg/ha	Fig. 4	NA
S14	VICMS	527	N	Y	N	N	Y	Y	P16	Porter et al.	2003	Agronomy Journal 95(2). 233.244	Organic and other management strategies with two,and four,year crop rotations in Minnesota	Department of Agronomy and Plant Genetics. University of Minnesota	experimental station	VICMS1. SWROC. Lamberton. Minnesota	USA	North America	yes	very high	temperate	Lamberton. Minnesota	44.41666667	-95.53333333	alfalfa	forage	1990	perennial	legume	plot	low input	organic standard	both mono	similar	standard	no	4LIV1	4OIV1	11.46	10.19	yes	Mg/ha	Fig. 4	NA
S14	VICMS	528	N	Y	N	N	Y	Y	P16	Porter et al.	2003	Agronomy Journal 95(2). 233.244	Organic and other management strategies with two,and four,year crop rotations in Minnesota	Department of Agronomy and Plant Genetics. University of Minnesota	experimental station	VICMS2. SWROC. Lamberton. Minnesota	USA	North America	yes	very high	temperate	Lamberton. Minnesota	44.41666667	-95.53333333	corn	cereals	1998	annual	non-legume	plot	commercial	organic standard	both mono	similar	standard	no	4HIV2	4OIV2	11.41	10.11	yes	Mg/ha	Fig. 1	NA
S14	VICMS	529	N	Y	N	N	Y	Y	P16	Porter et al.	2003	Agronomy Journal 95(2). 233.244	Organic and other management strategies with two,and four,year crop rotations in Minnesota	Department of Agronomy and Plant Genetics. University of Minnesota	experimental station	VICMS2. SWROC. Lamberton. Minnesota	USA	North America	yes	very high	temperate	Lamberton. Minnesota	44.41666667	-95.53333333	corn	cereals	1998	annual	non-legume	plot	low input	organic standard	both mono	similar	standard	no	4LIV2	4OIV2	10.96	10.11	yes	Mg/ha	Fig. 1	NA
S14	VICMS	530	N	Y	N	N	Y	Y	P16	Porter et al.	2003	Agronomy Journal 95(2). 233.244	Organic and other management strategies with two,and four,year crop rotations in Minnesota	Department of Agronomy and Plant Genetics. University of Minnesota	experimental station	VICMS2. SWROC. Lamberton. Minnesota	USA	North America	yes	very high	temperate	Lamberton. Minnesota	44.41666667	-95.53333333	alfalfa	forage	1992	perennial	legume	plot	commercial	organic standard	both mono	similar	standard	no	4HIV2	4OIV2	10.13	10.1	yes	Mg/ha	Fig. 4	NA
S14	VICMS	531	N	Y	N	N	Y	Y	P16	Porter et al.	2003	Agronomy Journal 95(2). 233.244	Organic and other management strategies with two,and four,year crop rotations in Minnesota	Department of Agronomy and Plant Genetics. University of Minnesota	experimental station	VICMS2. SWROC. Lamberton. Minnesota	USA	North America	yes	very high	temperate	Lamberton. Minnesota	44.41666667	-95.53333333	alfalfa	forage	1992	perennial	legume	plot	low input	organic standard	both mono	similar	standard	no	4LIV2	4OIV2	9.2	10.1	yes	Mg/ha	Fig. 4	NA
S14	VICMS	532	N	Y	N	N	Y	Y	P16	Porter et al.	2003	Agronomy Journal 95(2). 233.244	Organic and other management strategies with two,and four,year crop rotations in Minnesota	Department of Agronomy and Plant Genetics. University of Minnesota	experimental station	VICMS1. SWROC. Lamberton. Minnesota	USA	North America	yes	very high	temperate	Lamberton. Minnesota	44.41666667	-95.53333333	alfalfa	forage	1995	perennial	legume	plot	commercial	organic standard	both mono	similar	standard	no	4HIV1	4OIV1	12.48	9.95	yes	Mg/ha	Fig. 4	NA
S14	VICMS	533	N	Y	N	N	Y	Y	P16	Porter et al.	2003	Agronomy Journal 95(2). 233.244	Organic and other management strategies with two,and four,year crop rotations in Minnesota	Department of Agronomy and Plant Genetics. University of Minnesota	experimental station	VICMS1. SWROC. Lamberton. Minnesota	USA	North America	yes	very high	temperate	Lamberton. Minnesota	44.41666667	-95.53333333	alfalfa	forage	1995	perennial	legume	plot	low input	organic standard	both mono	similar	standard	no	4LIV1	4OIV1	11.44	9.95	yes	Mg/ha	Fig. 4	NA
S14	VICMS	534	N	Y	N	N	Y	Y	P16	Porter et al.	2003	Agronomy Journal 95(2). 233.244	Organic and other management strategies with two,and four,year crop rotations in Minnesota	Department of Agronomy and Plant Genetics. University of Minnesota	experimental station	VICMS2. SWROC. Lamberton. Minnesota	USA	North America	yes	very high	temperate	Lamberton. Minnesota	44.41666667	-95.53333333	corn	cereals	1989	annual	non-legume	plot	commercial	organic standard	both mono	similar	standard	no	2HIV2	2OIV2	10.85	9.62	yes	Mg/ha	Fig. 1	NA
S14	VICMS	535	N	Y	N	N	Y	Y	P16	Porter et al.	2003	Agronomy Journal 95(2). 233.244	Organic and other management strategies with two,and four,year crop rotations in Minnesota	Department of Agronomy and Plant Genetics. University of Minnesota	experimental station	VICMS2. SWROC. Lamberton. Minnesota	USA	North America	yes	very high	temperate	Lamberton. Minnesota	44.41666667	-95.53333333	corn	cereals	1989	annual	non-legume	plot	low input	organic standard	both mono	similar	standard	no	2LIV2	2OIV2	10.75	9.62	yes	Mg/ha	Fig. 1	NA
S14	VICMS	536	N	Y	N	N	Y	Y	P16	Porter et al.	2003	Agronomy Journal 95(2). 233.244	Organic and other management strategies with two,and four,year crop rotations in Minnesota	Department of Agronomy and Plant Genetics. University of Minnesota	experimental station	VICMS2. SWROC. Lamberton. Minnesota	USA	North America	yes	very high	temperate	Lamberton. Minnesota	44.41666667	-95.53333333	alfalfa	forage	1999	perennial	legume	plot	low input	organic standard	both mono	similar	standard	no	4LIV2	4OIV2	9.59	9.59	yes	Mg/ha	Fig. 4	NA
S14	VICMS	537	N	Y	N	N	Y	Y	P16	Porter et al.	2003	Agronomy Journal 95(2). 233.244	Organic and other management strategies with two,and four,year crop rotations in Minnesota	Department of Agronomy and Plant Genetics. University of Minnesota	experimental station	VICMS2. SWROC. Lamberton. Minnesota	USA	North America	yes	very high	temperate	Lamberton. Minnesota	44.41666667	-95.53333333	alfalfa	forage	1999	perennial	legume	plot	commercial	organic standard	both mono	similar	standard	no	4HIV2	4OIV2	9.41	9.59	yes	Mg/ha	Fig. 4	NA
S14	VICMS	538	N	Y	N	N	Y	Y	P16	Porter et al.	2003	Agronomy Journal 95(2). 233.244	Organic and other management strategies with two,and four,year crop rotations in Minnesota	Department of Agronomy and Plant Genetics. University of Minnesota	experimental station	VICMS1. SWROC. Lamberton. Minnesota	USA	North America	yes	very high	temperate	Lamberton. Minnesota	44.41666667	-95.53333333	corn	cereals	1994	annual	non-legume	plot	low input	organic standard	both mono	similar	standard	no	4LIV1	4OIV1	10.17	9.51	yes	Mg/ha	Fig. 1	NA
S14	VICMS	539	N	Y	N	N	Y	Y	P16	Porter et al.	2003	Agronomy Journal 95(2). 233.244	Organic and other management strategies with two,and four,year crop rotations in Minnesota	Department of Agronomy and Plant Genetics. University of Minnesota	experimental station	VICMS1. SWROC. Lamberton. Minnesota	USA	North America	yes	very high	temperate	Lamberton. Minnesota	44.41666667	-95.53333333	corn	cereals	1994	annual	non-legume	plot	commercial	organic standard	both mono	similar	standard	no	4HIV1	4OIV1	9.82	9.51	yes	Mg/ha	Fig. 1	NA
S14	VICMS	540	N	Y	N	N	Y	Y	P16	Porter et al.	2003	Agronomy Journal 95(2). 233.244	Organic and other management strategies with two,and four,year crop rotations in Minnesota	Department of Agronomy and Plant Genetics. University of Minnesota	experimental station	VICMS1. SWROC. Lamberton. Minnesota	USA	North America	yes	very high	temperate	Lamberton. Minnesota	44.41666667	-95.53333333	alfalfa	forage	1993	perennial	legume	plot	low input	organic standard	both mono	similar	standard	no	4LIV1	4OIV1	9.43	9.35	yes	Mg/ha	Fig. 4	NA
S14	VICMS	541	N	Y	N	N	Y	Y	P16	Porter et al.	2003	Agronomy Journal 95(2). 233.244	Organic and other management strategies with two,and four,year crop rotations in Minnesota	Department of Agronomy and Plant Genetics. University of Minnesota	experimental station	VICMS1. SWROC. Lamberton. Minnesota	USA	North America	yes	very high	temperate	Lamberton. Minnesota	44.41666667	-95.53333333	alfalfa	forage	1993	perennial	legume	plot	commercial	organic standard	both mono	similar	standard	no	4HIV1	4OIV1	8.87	9.35	yes	Mg/ha	Fig. 4	NA
S14	VICMS	542	N	Y	N	N	Y	Y	P16	Porter et al.	2003	Agronomy Journal 95(2). 233.244	Organic and other management strategies with two,and four,year crop rotations in Minnesota	Department of Agronomy and Plant Genetics. University of Minnesota	experimental station	VICMS2. SWROC. Lamberton. Minnesota	USA	North America	yes	very high	temperate	Lamberton. Minnesota	44.41666667	-95.53333333	corn	cereals	1994	annual	non-legume	plot	commercial	organic standard	both mono	similar	standard	no	4HIV2	4OIV2	10.15	8.7	yes	Mg/ha	Fig. 1	NA
S14	VICMS	543	N	Y	N	N	Y	Y	P16	Porter et al.	2003	Agronomy Journal 95(2). 233.244	Organic and other management strategies with two,and four,year crop rotations in Minnesota	Department of Agronomy and Plant Genetics. University of Minnesota	experimental station	VICMS2. SWROC. Lamberton. Minnesota	USA	North America	yes	very high	temperate	Lamberton. Minnesota	44.41666667	-95.53333333	corn	cereals	1994	annual	non-legume	plot	low input	organic standard	both mono	similar	standard	no	4LIV2	4OIV2	9.6	8.7	yes	Mg/ha	Fig. 1	NA
S14	VICMS	544	N	Y	N	N	Y	Y	P16	Porter et al.	2003	Agronomy Journal 95(2). 233.244	Organic and other management strategies with two,and four,year crop rotations in Minnesota	Department of Agronomy and Plant Genetics. University of Minnesota	experimental station	VICMS1. SWROC. Lamberton. Minnesota	USA	North America	yes	very high	temperate	Lamberton. Minnesota	44.41666667	-95.53333333	corn	cereals	1989	annual	non-legume	plot	commercial	organic standard	both mono	similar	standard	no	2HIV1	2OIV1	9.54	8.61	yes	Mg/ha	Fig. 1	NA
S14	VICMS	545	N	Y	N	N	Y	Y	P16	Porter et al.	2003	Agronomy Journal 95(2). 233.244	Organic and other management strategies with two,and four,year crop rotations in Minnesota	Department of Agronomy and Plant Genetics. University of Minnesota	experimental station	VICMS1. SWROC. Lamberton. Minnesota	USA	North America	yes	very high	temperate	Lamberton. Minnesota	44.41666667	-95.53333333	corn	cereals	1989	annual	non-legume	plot	low input	organic standard	both mono	similar	standard	no	2LIV1	2OIV1	7.89	8.61	yes	Mg/ha	Fig. 1	NA
S14	VICMS	546	N	Y	N	N	Y	Y	P16	Porter et al.	2003	Agronomy Journal 95(2). 233.244	Organic and other management strategies with two,and four,year crop rotations in Minnesota	Department of Agronomy and Plant Genetics. University of Minnesota	experimental station	VICMS1. SWROC. Lamberton. Minnesota	USA	North America	yes	very high	temperate	Lamberton. Minnesota	44.41666667	-95.53333333	alfalfa	forage	1991	perennial	legume	plot	low input	organic standard	both mono	similar	standard	no	4LIV1	4OIV1	11.96	8.48	yes	Mg/ha	Fig. 4	NA
S14	VICMS	547	N	Y	N	N	Y	Y	P16	Porter et al.	2003	Agronomy Journal 95(2). 233.244	Organic and other management strategies with two,and four,year crop rotations in Minnesota	Department of Agronomy and Plant Genetics. University of Minnesota	experimental station	VICMS1. SWROC. Lamberton. Minnesota	USA	North America	yes	very high	temperate	Lamberton. Minnesota	44.41666667	-95.53333333	alfalfa	forage	1991	perennial	legume	plot	commercial	organic standard	both mono	similar	standard	no	4HIV1	4OIV1	11.67	8.48	yes	Mg/ha	Fig. 4	NA
S14	VICMS	548	N	Y	N	N	Y	Y	P16	Porter et al.	2003	Agronomy Journal 95(2). 233.244	Organic and other management strategies with two,and four,year crop rotations in Minnesota	Department of Agronomy and Plant Genetics. University of Minnesota	experimental station	VICMS1. SWROC. Lamberton. Minnesota	USA	North America	yes	very high	temperate	Lamberton. Minnesota	44.41666667	-95.53333333	corn	cereals	1996	annual	non-legume	plot	commercial	organic standard	both mono	similar	standard	no	4HIV1	4OIV1	9.92	8.38	yes	Mg/ha	Fig. 1	NA
S14	VICMS	549	N	Y	N	N	Y	Y	P16	Porter et al.	2003	Agronomy Journal 95(2). 233.244	Organic and other management strategies with two,and four,year crop rotations in Minnesota	Department of Agronomy and Plant Genetics. University of Minnesota	experimental station	VICMS1. SWROC. Lamberton. Minnesota	USA	North America	yes	very high	temperate	Lamberton. Minnesota	44.41666667	-95.53333333	corn	cereals	1996	annual	non-legume	plot	low input	organic standard	both mono	similar	standard	no	4LIV1	4OIV1	9.29	8.38	yes	Mg/ha	Fig. 1	NA
S14	VICMS	550	N	Y	N	N	Y	Y	P16	Porter et al.	2003	Agronomy Journal 95(2). 233.244	Organic and other management strategies with two,and four,year crop rotations in Minnesota	Department of Agronomy and Plant Genetics. University of Minnesota	experimental station	VICMS1. SWROC. Lamberton. Minnesota	USA	North America	yes	very high	temperate	Lamberton. Minnesota	44.41666667	-95.53333333	corn	cereals	1994	annual	non-legume	plot	commercial	organic standard	both mono	similar	standard	no	2HIV1	2OIV1	11.42	8.33	yes	Mg/ha	Fig. 1	NA
S14	VICMS	551	N	Y	N	N	Y	Y	P16	Porter et al.	2003	Agronomy Journal 95(2). 233.244	Organic and other management strategies with two,and four,year crop rotations in Minnesota	Department of Agronomy and Plant Genetics. University of Minnesota	experimental station	VICMS1. SWROC. Lamberton. Minnesota	USA	North America	yes	very high	temperate	Lamberton. Minnesota	44.41666667	-95.53333333	corn	cereals	1994	annual	non-legume	plot	low input	organic standard	both mono	similar	standard	no	2LIV1	2OIV1	9.54	8.33	yes	Mg/ha	Fig. 1	NA
S14	VICMS	552	N	Y	N	N	Y	Y	P16	Porter et al.	2003	Agronomy Journal 95(2). 233.244	Organic and other management strategies with two,and four,year crop rotations in Minnesota	Department of Agronomy and Plant Genetics. University of Minnesota	experimental station	VICMS2. SWROC. Lamberton. Minnesota	USA	North America	yes	very high	temperate	Lamberton. Minnesota	44.41666667	-95.53333333	corn	cereals	1990	annual	non-legume	plot	commercial	organic standard	both mono	similar	standard	no	2HIV2	2OIV2	8.82	7.72	yes	Mg/ha	Fig. 1	NA
S14	VICMS	553	N	Y	N	N	Y	Y	P16	Porter et al.	2003	Agronomy Journal 95(2). 233.244	Organic and other management strategies with two,and four,year crop rotations in Minnesota	Department of Agronomy and Plant Genetics. University of Minnesota	experimental station	VICMS2. SWROC. Lamberton. Minnesota	USA	North America	yes	very high	temperate	Lamberton. Minnesota	44.41666667	-95.53333333	corn	cereals	1990	annual	non-legume	plot	commercial	organic standard	both mono	similar	standard	no	4HIV2	4OIV2	8.69	7.72	yes	Mg/ha	Fig. 1	NA
S14	VICMS	554	N	Y	N	N	Y	Y	P16	Porter et al.	2003	Agronomy Journal 95(2). 233.244	Organic and other management strategies with two,and four,year crop rotations in Minnesota	Department of Agronomy and Plant Genetics. University of Minnesota	experimental station	VICMS2. SWROC. Lamberton. Minnesota	USA	North America	yes	very high	temperate	Lamberton. Minnesota	44.41666667	-95.53333333	corn	cereals	1990	annual	non-legume	plot	low input	organic standard	both mono	similar	standard	no	2LIV2	2OIV2	8.54	7.72	yes	Mg/ha	Fig. 1	NA
S14	VICMS	555	N	Y	N	N	Y	Y	P16	Porter et al.	2003	Agronomy Journal 95(2). 233.244	Organic and other management strategies with two,and four,year crop rotations in Minnesota	Department of Agronomy and Plant Genetics. University of Minnesota	experimental station	VICMS2. SWROC. Lamberton. Minnesota	USA	North America	yes	very high	temperate	Lamberton. Minnesota	44.41666667	-95.53333333	corn	cereals	1990	annual	non-legume	plot	low input	organic standard	both mono	similar	standard	no	4LIV2	4OIV2	7.99	7.72	yes	Mg/ha	Fig. 1	NA
S14	VICMS	556	N	Y	N	N	Y	Y	P16	Porter et al.	2003	Agronomy Journal 95(2). 233.244	Organic and other management strategies with two,and four,year crop rotations in Minnesota	Department of Agronomy and Plant Genetics. University of Minnesota	experimental station	VICMS2. SWROC. Lamberton. Minnesota	USA	North America	yes	very high	temperate	Lamberton. Minnesota	44.41666667	-95.53333333	corn	cereals	1997	annual	non-legume	plot	commercial	organic standard	both mono	similar	standard	no	4HIV2	4OIV2	7.51	7.61	yes	Mg/ha	Fig. 1	NA
S14	VICMS	557	N	Y	N	N	Y	Y	P16	Porter et al.	2003	Agronomy Journal 95(2). 233.244	Organic and other management strategies with two,and four,year crop rotations in Minnesota	Department of Agronomy and Plant Genetics. University of Minnesota	experimental station	VICMS2. SWROC. Lamberton. Minnesota	USA	North America	yes	very high	temperate	Lamberton. Minnesota	44.41666667	-95.53333333	corn	cereals	1997	annual	non-legume	plot	low input	organic standard	both mono	similar	standard	no	4LIV2	4OIV2	6.61	7.61	yes	Mg/ha	Fig. 1	NA
S14	VICMS	558	N	Y	N	N	Y	Y	P16	Porter et al.	2003	Agronomy Journal 95(2). 233.244	Organic and other management strategies with two,and four,year crop rotations in Minnesota	Department of Agronomy and Plant Genetics. University of Minnesota	experimental station	VICMS2. SWROC. Lamberton. Minnesota	USA	North America	yes	very high	temperate	Lamberton. Minnesota	44.41666667	-95.53333333	corn	cereals	1991	annual	non-legume	plot	commercial	organic standard	both mono	similar	standard	no	2HIV2	2OIV2	10.16	7.51	yes	Mg/ha	Fig. 1	NA
S14	VICMS	559	N	Y	N	N	Y	Y	P16	Porter et al.	2003	Agronomy Journal 95(2). 233.244	Organic and other management strategies with two,and four,year crop rotations in Minnesota	Department of Agronomy and Plant Genetics. University of Minnesota	experimental station	VICMS2. SWROC. Lamberton. Minnesota	USA	North America	yes	very high	temperate	Lamberton. Minnesota	44.41666667	-95.53333333	corn	cereals	1991	annual	non-legume	plot	commercial	organic standard	both mono	similar	standard	no	4HIV2	4OIV2	10.16	7.51	yes	Mg/ha	Fig. 1	NA
S14	VICMS	560	N	Y	N	N	Y	Y	P16	Porter et al.	2003	Agronomy Journal 95(2). 233.244	Organic and other management strategies with two,and four,year crop rotations in Minnesota	Department of Agronomy and Plant Genetics. University of Minnesota	experimental station	VICMS2. SWROC. Lamberton. Minnesota	USA	North America	yes	very high	temperate	Lamberton. Minnesota	44.41666667	-95.53333333	corn	cereals	1991	annual	non-legume	plot	low input	organic standard	both mono	similar	standard	no	4LIV2	4OIV2	9.24	7.51	yes	Mg/ha	Fig. 1	NA
S14	VICMS	561	N	Y	N	N	Y	Y	P16	Porter et al.	2003	Agronomy Journal 95(2). 233.244	Organic and other management strategies with two,and four,year crop rotations in Minnesota	Department of Agronomy and Plant Genetics. University of Minnesota	experimental station	VICMS2. SWROC. Lamberton. Minnesota	USA	North America	yes	very high	temperate	Lamberton. Minnesota	44.41666667	-95.53333333	corn	cereals	1991	annual	non-legume	plot	low input	organic standard	both mono	similar	standard	no	2LIV2	2OIV2	7.81	7.51	yes	Mg/ha	Fig. 1	NA
S14	VICMS	562	N	Y	N	N	Y	Y	P16	Porter et al.	2003	Agronomy Journal 95(2). 233.244	Organic and other management strategies with two,and four,year crop rotations in Minnesota	Department of Agronomy and Plant Genetics. University of Minnesota	experimental station	VICMS1. SWROC. Lamberton. Minnesota	USA	North America	yes	very high	temperate	Lamberton. Minnesota	44.41666667	-95.53333333	corn	cereals	1996	annual	non-legume	plot	commercial	organic standard	both mono	similar	standard	no	2HIV1	2OIV1	10.14	7.46	yes	Mg/ha	Fig. 1	NA
S14	VICMS	563	N	Y	N	N	Y	Y	P16	Porter et al.	2003	Agronomy Journal 95(2). 233.244	Organic and other management strategies with two,and four,year crop rotations in Minnesota	Department of Agronomy and Plant Genetics. University of Minnesota	experimental station	VICMS1. SWROC. Lamberton. Minnesota	USA	North America	yes	very high	temperate	Lamberton. Minnesota	44.41666667	-95.53333333	corn	cereals	1996	annual	non-legume	plot	low input	organic standard	both mono	similar	standard	no	2LIV1	2OIV1	8.64	7.46	yes	Mg/ha	Fig. 1	NA
S14	VICMS	564	N	Y	N	N	Y	Y	P16	Porter et al.	2003	Agronomy Journal 95(2). 233.244	Organic and other management strategies with two,and four,year crop rotations in Minnesota	Department of Agronomy and Plant Genetics. University of Minnesota	experimental station	VICMS1. SWROC. Lamberton. Minnesota	USA	North America	yes	very high	temperate	Lamberton. Minnesota	44.41666667	-95.53333333	corn	cereals	1999	annual	non-legume	plot	commercial	organic standard	both mono	similar	standard	no	2HIV1	2OIV1	10.92	7.38	yes	Mg/ha	Fig. 1	NA
S14	VICMS	565	N	Y	N	N	Y	Y	P16	Porter et al.	2003	Agronomy Journal 95(2). 233.244	Organic and other management strategies with two,and four,year crop rotations in Minnesota	Department of Agronomy and Plant Genetics. University of Minnesota	experimental station	VICMS1. SWROC. Lamberton. Minnesota	USA	North America	yes	very high	temperate	Lamberton. Minnesota	44.41666667	-95.53333333	corn	cereals	1999	annual	non-legume	plot	low input	organic standard	both mono	similar	standard	no	2LIV1	2OIV1	8.7	7.38	yes	Mg/ha	Fig. 1	NA
S14	VICMS	566	N	Y	N	N	Y	Y	P16	Porter et al.	2003	Agronomy Journal 95(2). 233.244	Organic and other management strategies with two,and four,year crop rotations in Minnesota	Department of Agronomy and Plant Genetics. University of Minnesota	experimental station	VICMS2. SWROC. Lamberton. Minnesota	USA	North America	yes	very high	temperate	Lamberton. Minnesota	44.41666667	-95.53333333	corn	cereals	1996	annual	non-legume	plot	low input	organic standard	both mono	similar	standard	no	4LIV2	4OIV2	9.44	7.27	yes	Mg/ha	Fig. 1	NA
S14	VICMS	567	N	Y	N	N	Y	Y	P16	Porter et al.	2003	Agronomy Journal 95(2). 233.244	Organic and other management strategies with two,and four,year crop rotations in Minnesota	Department of Agronomy and Plant Genetics. University of Minnesota	experimental station	VICMS2. SWROC. Lamberton. Minnesota	USA	North America	yes	very high	temperate	Lamberton. Minnesota	44.41666667	-95.53333333	corn	cereals	1996	annual	non-legume	plot	commercial	organic standard	both mono	similar	standard	no	4HIV2	4OIV2	9.14	7.27	yes	Mg/ha	Fig. 1	NA
S14	VICMS	568	N	Y	N	N	Y	Y	P16	Porter et al.	2003	Agronomy Journal 95(2). 233.244	Organic and other management strategies with two,and four,year crop rotations in Minnesota	Department of Agronomy and Plant Genetics. University of Minnesota	experimental station	VICMS1. SWROC. Lamberton. Minnesota	USA	North America	yes	very high	temperate	Lamberton. Minnesota	44.41666667	-95.53333333	corn	cereals	1991	annual	non-legume	plot	commercial	organic standard	both mono	similar	standard	no	4HIV1	4OIV1	9.77	7.05	yes	Mg/ha	Fig. 1	NA
S14	VICMS	569	N	Y	N	N	Y	Y	P16	Porter et al.	2003	Agronomy Journal 95(2). 233.244	Organic and other management strategies with two,and four,year crop rotations in Minnesota	Department of Agronomy and Plant Genetics. University of Minnesota	experimental station	VICMS1. SWROC. Lamberton. Minnesota	USA	North America	yes	very high	temperate	Lamberton. Minnesota	44.41666667	-95.53333333	corn	cereals	1991	annual	non-legume	plot	low input	organic standard	both mono	similar	standard	no	4LIV1	4OIV1	8.15	7.05	yes	Mg/ha	Fig. 1	NA
S14	VICMS	570	N	Y	N	N	Y	Y	P16	Porter et al.	2003	Agronomy Journal 95(2). 233.244	Organic and other management strategies with two,and four,year crop rotations in Minnesota	Department of Agronomy and Plant Genetics. University of Minnesota	experimental station	VICMS2. SWROC. Lamberton. Minnesota	USA	North America	yes	very high	temperate	Lamberton. Minnesota	44.41666667	-95.53333333	corn	cereals	1995	annual	non-legume	plot	low input	organic standard	both mono	similar	standard	no	4LIV2	4OIV2	6.92	6.95	yes	Mg/ha	Fig. 1	NA
S14	VICMS	571	N	Y	N	N	Y	Y	P16	Porter et al.	2003	Agronomy Journal 95(2). 233.244	Organic and other management strategies with two,and four,year crop rotations in Minnesota	Department of Agronomy and Plant Genetics. University of Minnesota	experimental station	VICMS2. SWROC. Lamberton. Minnesota	USA	North America	yes	very high	temperate	Lamberton. Minnesota	44.41666667	-95.53333333	corn	cereals	1995	annual	non-legume	plot	commercial	organic standard	both mono	similar	standard	no	4HIV2	4OIV2	6.77	6.95	yes	Mg/ha	Fig. 1	NA
S14	VICMS	572	N	Y	N	N	Y	Y	P16	Porter et al.	2003	Agronomy Journal 95(2). 233.244	Organic and other management strategies with two,and four,year crop rotations in Minnesota	Department of Agronomy and Plant Genetics. University of Minnesota	experimental station	VICMS2. SWROC. Lamberton. Minnesota	USA	North America	yes	very high	temperate	Lamberton. Minnesota	44.41666667	-95.53333333	corn	cereals	1999	annual	non-legume	plot	commercial	organic standard	both mono	similar	standard	no	2HIV2	2OIV2	11.25	6.9	yes	Mg/ha	Fig. 1	NA
S14	VICMS	573	N	Y	N	N	Y	Y	P16	Porter et al.	2003	Agronomy Journal 95(2). 233.244	Organic and other management strategies with two,and four,year crop rotations in Minnesota	Department of Agronomy and Plant Genetics. University of Minnesota	experimental station	VICMS2. SWROC. Lamberton. Minnesota	USA	North America	yes	very high	temperate	Lamberton. Minnesota	44.41666667	-95.53333333	corn	cereals	1999	annual	non-legume	plot	low input	organic standard	both mono	similar	standard	no	2LIV2	2OIV2	9.48	6.9	yes	Mg/ha	Fig. 1	NA
S14	VICMS	574	N	Y	N	N	Y	Y	P16	Porter et al.	2003	Agronomy Journal 95(2). 233.244	Organic and other management strategies with two,and four,year crop rotations in Minnesota	Department of Agronomy and Plant Genetics. University of Minnesota	experimental station	VICMS1. SWROC. Lamberton. Minnesota	USA	North America	yes	very high	temperate	Lamberton. Minnesota	44.41666667	-95.53333333	corn	cereals	1992	annual	non-legume	plot	commercial	organic standard	both mono	similar	standard	no	4HIV1	4OIV1	9.72	6.7	yes	Mg/ha	Fig. 1	NA
S14	VICMS	575	N	Y	N	N	Y	Y	P16	Porter et al.	2003	Agronomy Journal 95(2). 233.244	Organic and other management strategies with two,and four,year crop rotations in Minnesota	Department of Agronomy and Plant Genetics. University of Minnesota	experimental station	VICMS1. SWROC. Lamberton. Minnesota	USA	North America	yes	very high	temperate	Lamberton. Minnesota	44.41666667	-95.53333333	corn	cereals	1992	annual	non-legume	plot	low input	organic standard	both mono	similar	standard	no	4LIV1	4OIV1	9.03	6.7	yes	Mg/ha	Fig. 1	NA
S14	VICMS	576	N	Y	N	N	Y	Y	P16	Porter et al.	2003	Agronomy Journal 95(2). 233.244	Organic and other management strategies with two,and four,year crop rotations in Minnesota	Department of Agronomy and Plant Genetics. University of Minnesota	experimental station	VICMS1. SWROC. Lamberton. Minnesota	USA	North America	yes	very high	temperate	Lamberton. Minnesota	44.41666667	-95.53333333	corn	cereals	1995	annual	non-legume	plot	commercial	organic standard	both mono	similar	standard	no	4HIV1	4OIV1	7	6.55	yes	Mg/ha	Fig. 1	NA
S14	VICMS	577	N	Y	N	N	Y	Y	P16	Porter et al.	2003	Agronomy Journal 95(2). 233.244	Organic and other management strategies with two,and four,year crop rotations in Minnesota	Department of Agronomy and Plant Genetics. University of Minnesota	experimental station	VICMS1. SWROC. Lamberton. Minnesota	USA	North America	yes	very high	temperate	Lamberton. Minnesota	44.41666667	-95.53333333	corn	cereals	1995	annual	non-legume	plot	low input	organic standard	both mono	similar	standard	no	4LIV1	4OIV1	6.9	6.55	yes	Mg/ha	Fig. 1	NA
S14	VICMS	578	N	Y	N	N	Y	Y	P16	Porter et al.	2003	Agronomy Journal 95(2). 233.244	Organic and other management strategies with two,and four,year crop rotations in Minnesota	Department of Agronomy and Plant Genetics. University of Minnesota	experimental station	VICMS2. SWROC. Lamberton. Minnesota	USA	North America	yes	very high	temperate	Lamberton. Minnesota	44.41666667	-95.53333333	alfalfa	forage	1990	perennial	legume	plot	low input	organic standard	both mono	similar	standard	no	4LIV2	4OIV2	6.52	6.54	yes	Mg/ha	Fig. 4	NA
S14	VICMS	579	N	Y	N	N	Y	Y	P16	Porter et al.	2003	Agronomy Journal 95(2). 233.244	Organic and other management strategies with two,and four,year crop rotations in Minnesota	Department of Agronomy and Plant Genetics. University of Minnesota	experimental station	VICMS2. SWROC. Lamberton. Minnesota	USA	North America	yes	very high	temperate	Lamberton. Minnesota	44.41666667	-95.53333333	alfalfa	forage	1990	perennial	legume	plot	commercial	organic standard	both mono	similar	standard	no	4HIV2	4OIV2	5.99	6.54	yes	Mg/ha	Fig. 4	NA
S14	VICMS	580	N	Y	N	N	Y	Y	P16	Porter et al.	2003	Agronomy Journal 95(2). 233.244	Organic and other management strategies with two,and four,year crop rotations in Minnesota	Department of Agronomy and Plant Genetics. University of Minnesota	experimental station	VICMS1. SWROC. Lamberton. Minnesota	USA	North America	yes	very high	temperate	Lamberton. Minnesota	44.41666667	-95.53333333	corn	cereals	1990	annual	non-legume	plot	commercial	organic standard	both mono	similar	standard	no	2HIV1	2OIV1	9.11	6.5	yes	Mg/ha	Fig. 1	NA
S14	VICMS	581	N	Y	N	N	Y	Y	P16	Porter et al.	2003	Agronomy Journal 95(2). 233.244	Organic and other management strategies with two,and four,year crop rotations in Minnesota	Department of Agronomy and Plant Genetics. University of Minnesota	experimental station	VICMS1. SWROC. Lamberton. Minnesota	USA	North America	yes	very high	temperate	Lamberton. Minnesota	44.41666667	-95.53333333	corn	cereals	1990	annual	non-legume	plot	low input	organic standard	both mono	similar	standard	no	2LIV1	2OIV1	8.68	6.5	yes	Mg/ha	Fig. 1	NA
S14	VICMS	582	N	Y	N	N	Y	Y	P16	Porter et al.	2003	Agronomy Journal 95(2). 233.244	Organic and other management strategies with two,and four,year crop rotations in Minnesota	Department of Agronomy and Plant Genetics. University of Minnesota	experimental station	VICMS2. SWROC. Lamberton. Minnesota	USA	North America	yes	very high	temperate	Lamberton. Minnesota	44.41666667	-95.53333333	corn	cereals	1992	annual	non-legume	plot	low input	organic standard	both mono	similar	standard	no	4LIV2	4OIV2	9.83	6.33	yes	Mg/ha	Fig. 1	NA
S14	VICMS	583	N	Y	N	N	Y	Y	P16	Porter et al.	2003	Agronomy Journal 95(2). 233.244	Organic and other management strategies with two,and four,year crop rotations in Minnesota	Department of Agronomy and Plant Genetics. University of Minnesota	experimental station	VICMS2. SWROC. Lamberton. Minnesota	USA	North America	yes	very high	temperate	Lamberton. Minnesota	44.41666667	-95.53333333	corn	cereals	1992	annual	non-legume	plot	commercial	organic standard	both mono	similar	standard	no	4HIV2	4OIV2	9.76	6.33	yes	Mg/ha	Fig. 1	NA
S14	VICMS	584	N	Y	N	N	Y	Y	P16	Porter et al.	2003	Agronomy Journal 95(2). 233.244	Organic and other management strategies with two,and four,year crop rotations in Minnesota	Department of Agronomy and Plant Genetics. University of Minnesota	experimental station	VICMS1. SWROC. Lamberton. Minnesota	USA	North America	yes	very high	temperate	Lamberton. Minnesota	44.41666667	-95.53333333	corn	cereals	1997	annual	non-legume	plot	low input	organic standard	both mono	similar	standard	no	4LIV1	4OIV1	7.51	6.25	yes	Mg/ha	Fig. 1	NA
S14	VICMS	585	N	Y	N	N	Y	Y	P16	Porter et al.	2003	Agronomy Journal 95(2). 233.244	Organic and other management strategies with two,and four,year crop rotations in Minnesota	Department of Agronomy and Plant Genetics. University of Minnesota	experimental station	VICMS1. SWROC. Lamberton. Minnesota	USA	North America	yes	very high	temperate	Lamberton. Minnesota	44.41666667	-95.53333333	corn	cereals	1997	annual	non-legume	plot	commercial	organic standard	both mono	similar	standard	no	4HIV1	4OIV1	6.63	6.25	yes	Mg/ha	Fig. 1	NA
S14	VICMS	586	N	Y	N	N	Y	Y	P16	Porter et al.	2003	Agronomy Journal 95(2). 233.244	Organic and other management strategies with two,and four,year crop rotations in Minnesota	Department of Agronomy and Plant Genetics. University of Minnesota	experimental station	VICMS1. SWROC. Lamberton. Minnesota	USA	North America	yes	very high	temperate	Lamberton. Minnesota	44.41666667	-95.53333333	corn	cereals	1997	annual	non-legume	plot	commercial	organic standard	both mono	similar	standard	no	2HIV1	2OIV1	7.41	6.23	yes	Mg/ha	Fig. 1	NA
S14	VICMS	587	N	Y	N	N	Y	Y	P16	Porter et al.	2003	Agronomy Journal 95(2). 233.244	Organic and other management strategies with two,and four,year crop rotations in Minnesota	Department of Agronomy and Plant Genetics. University of Minnesota	experimental station	VICMS1. SWROC. Lamberton. Minnesota	USA	North America	yes	very high	temperate	Lamberton. Minnesota	44.41666667	-95.53333333	corn	cereals	1997	annual	non-legume	plot	low input	organic standard	both mono	similar	standard	no	2LIV1	2OIV1	7.33	6.23	yes	Mg/ha	Fig. 1	NA
S14	VICMS	588	N	Y	N	N	Y	Y	P16	Porter et al.	2003	Agronomy Journal 95(2). 233.244	Organic and other management strategies with two,and four,year crop rotations in Minnesota	Department of Agronomy and Plant Genetics. University of Minnesota	experimental station	VICMS1. SWROC. Lamberton. Minnesota	USA	North America	yes	very high	temperate	Lamberton. Minnesota	44.41666667	-95.53333333	corn	cereals	1991	annual	non-legume	plot	commercial	organic standard	both mono	similar	standard	no	2HIV1	2OIV1	9.39	5.9	yes	Mg/ha	Fig. 1	NA
S14	VICMS	589	N	Y	N	N	Y	Y	P16	Porter et al.	2003	Agronomy Journal 95(2). 233.244	Organic and other management strategies with two,and four,year crop rotations in Minnesota	Department of Agronomy and Plant Genetics. University of Minnesota	experimental station	VICMS1. SWROC. Lamberton. Minnesota	USA	North America	yes	very high	temperate	Lamberton. Minnesota	44.41666667	-95.53333333	corn	cereals	1991	annual	non-legume	plot	low input	organic standard	both mono	similar	standard	no	2LIV1	2OIV1	7.32	5.9	yes	Mg/ha	Fig. 1	NA
S14	VICMS	590	N	Y	N	N	Y	Y	P16	Porter et al.	2003	Agronomy Journal 95(2). 233.244	Organic and other management strategies with two,and four,year crop rotations in Minnesota	Department of Agronomy and Plant Genetics. University of Minnesota	experimental station	VICMS2. SWROC. Lamberton. Minnesota	USA	North America	yes	very high	temperate	Lamberton. Minnesota	44.41666667	-95.53333333	corn	cereals	1996	annual	non-legume	plot	commercial	organic standard	both mono	similar	standard	no	2HIV2	2OIV2	9.22	5.89	yes	Mg/ha	Fig. 1	NA
S14	VICMS	591	N	Y	N	N	Y	Y	P16	Porter et al.	2003	Agronomy Journal 95(2). 233.244	Organic and other management strategies with two,and four,year crop rotations in Minnesota	Department of Agronomy and Plant Genetics. University of Minnesota	experimental station	VICMS2. SWROC. Lamberton. Minnesota	USA	North America	yes	very high	temperate	Lamberton. Minnesota	44.41666667	-95.53333333	corn	cereals	1996	annual	non-legume	plot	low input	organic standard	both mono	similar	standard	no	2LIV2	2OIV2	8.79	5.89	yes	Mg/ha	Fig. 1	NA
S14	VICMS	592	N	Y	N	N	Y	Y	P16	Porter et al.	2003	Agronomy Journal 95(2). 233.244	Organic and other management strategies with two,and four,year crop rotations in Minnesota	Department of Agronomy and Plant Genetics. University of Minnesota	experimental station	VICMS2. SWROC. Lamberton. Minnesota	USA	North America	yes	very high	temperate	Lamberton. Minnesota	44.41666667	-95.53333333	corn	cereals	1995	annual	non-legume	plot	commercial	organic standard	both mono	similar	standard	no	2HIV2	2OIV2	6.52	5.55	yes	Mg/ha	Fig. 1	NA
S14	VICMS	593	N	Y	N	N	Y	Y	P16	Porter et al.	2003	Agronomy Journal 95(2). 233.244	Organic and other management strategies with two,and four,year crop rotations in Minnesota	Department of Agronomy and Plant Genetics. University of Minnesota	experimental station	VICMS2. SWROC. Lamberton. Minnesota	USA	North America	yes	very high	temperate	Lamberton. Minnesota	44.41666667	-95.53333333	corn	cereals	1995	annual	non-legume	plot	low input	organic standard	both mono	similar	standard	no	2LIV2	2OIV2	4.4	5.55	yes	Mg/ha	Fig. 1	NA
S14	VICMS	594	N	Y	N	N	Y	Y	P16	Porter et al.	2003	Agronomy Journal 95(2). 233.244	Organic and other management strategies with two,and four,year crop rotations in Minnesota	Department of Agronomy and Plant Genetics. University of Minnesota	experimental station	VICMS2. SWROC. Lamberton. Minnesota	USA	North America	yes	very high	temperate	Lamberton. Minnesota	44.41666667	-95.53333333	corn	cereals	1997	annual	non-legume	plot	commercial	organic standard	both mono	similar	standard	no	2HIV2	2OIV2	8.14	5.54	yes	Mg/ha	Fig. 1	NA
S14	VICMS	595	N	Y	N	N	Y	Y	P16	Porter et al.	2003	Agronomy Journal 95(2). 233.244	Organic and other management strategies with two,and four,year crop rotations in Minnesota	Department of Agronomy and Plant Genetics. University of Minnesota	experimental station	VICMS2. SWROC. Lamberton. Minnesota	USA	North America	yes	very high	temperate	Lamberton. Minnesota	44.41666667	-95.53333333	corn	cereals	1997	annual	non-legume	plot	low input	organic standard	both mono	similar	standard	no	2LIV2	2OIV2	7.46	5.54	yes	Mg/ha	Fig. 1	NA
S14	VICMS	596	N	Y	N	N	Y	Y	P16	Porter et al.	2003	Agronomy Journal 95(2). 233.244	Organic and other management strategies with two,and four,year crop rotations in Minnesota	Department of Agronomy and Plant Genetics. University of Minnesota	experimental station	VICMS1. SWROC. Lamberton. Minnesota	USA	North America	yes	very high	temperate	Lamberton. Minnesota	44.41666667	-95.53333333	corn	cereals	1995	annual	non-legume	plot	commercial	organic standard	both mono	similar	standard	no	2HIV1	2OIV1	6.48	5.47	yes	Mg/ha	Fig. 1	NA
S14	VICMS	597	N	Y	N	N	Y	Y	P16	Porter et al.	2003	Agronomy Journal 95(2). 233.244	Organic and other management strategies with two,and four,year crop rotations in Minnesota	Department of Agronomy and Plant Genetics. University of Minnesota	experimental station	VICMS1. SWROC. Lamberton. Minnesota	USA	North America	yes	very high	temperate	Lamberton. Minnesota	44.41666667	-95.53333333	corn	cereals	1995	annual	non-legume	plot	low input	organic standard	both mono	similar	standard	no	2LIV1	2OIV1	5.96	5.47	yes	Mg/ha	Fig. 1	NA
S14	VICMS	598	N	Y	N	N	Y	Y	P16	Porter et al.	2003	Agronomy Journal 95(2). 233.244	Organic and other management strategies with two,and four,year crop rotations in Minnesota	Department of Agronomy and Plant Genetics. University of Minnesota	experimental station	VICMS2. SWROC. Lamberton. Minnesota	USA	North America	yes	very high	temperate	Lamberton. Minnesota	44.41666667	-95.53333333	corn	cereals	1998	annual	non-legume	plot	commercial	organic standard	both mono	similar	standard	no	2HIV2	2OIV2	11.43	5.46	yes	Mg/ha	Fig. 1	NA
S14	VICMS	599	N	Y	N	N	Y	Y	P16	Porter et al.	2003	Agronomy Journal 95(2). 233.244	Organic and other management strategies with two,and four,year crop rotations in Minnesota	Department of Agronomy and Plant Genetics. University of Minnesota	experimental station	VICMS2. SWROC. Lamberton. Minnesota	USA	North America	yes	very high	temperate	Lamberton. Minnesota	44.41666667	-95.53333333	corn	cereals	1998	annual	non-legume	plot	low input	organic standard	both mono	similar	standard	no	2LIV2	2OIV2	10.26	5.46	yes	Mg/ha	Fig. 1	NA
S14	VICMS	600	N	Y	N	N	Y	Y	P16	Porter et al.	2003	Agronomy Journal 95(2). 233.244	Organic and other management strategies with two,and four,year crop rotations in Minnesota	Department of Agronomy and Plant Genetics. University of Minnesota	experimental station	VICMS2. SWROC. Lamberton. Minnesota	USA	North America	yes	very high	temperate	Lamberton. Minnesota	44.41666667	-95.53333333	corn	cereals	1994	annual	non-legume	plot	low input	organic standard	both mono	similar	standard	no	2LIV2	2OIV2	9.9	5.4	yes	Mg/ha	Fig. 1	NA
S14	VICMS	601	N	Y	N	N	Y	Y	P16	Porter et al.	2003	Agronomy Journal 95(2). 233.244	Organic and other management strategies with two,and four,year crop rotations in Minnesota	Department of Agronomy and Plant Genetics. University of Minnesota	experimental station	VICMS2. SWROC. Lamberton. Minnesota	USA	North America	yes	very high	temperate	Lamberton. Minnesota	44.41666667	-95.53333333	corn	cereals	1994	annual	non-legume	plot	commercial	organic standard	both mono	similar	standard	no	2HIV2	2OIV2	8.68	5.4	yes	Mg/ha	Fig. 1	NA
S14	VICMS	602	N	Y	N	N	Y	Y	P16	Porter et al.	2003	Agronomy Journal 95(2). 233.244	Organic and other management strategies with two,and four,year crop rotations in Minnesota	Department of Agronomy and Plant Genetics. University of Minnesota	experimental station	VICMS1. SWROC. Lamberton. Minnesota	USA	North America	yes	very high	temperate	Lamberton. Minnesota	44.41666667	-95.53333333	corn	cereals	1998	annual	non-legume	plot	commercial	organic standard	both mono	similar	standard	no	2HIV1	2OIV1	11.82	5.2	yes	Mg/ha	Fig. 1	NA
S14	VICMS	603	N	Y	N	N	Y	Y	P16	Porter et al.	2003	Agronomy Journal 95(2). 233.244	Organic and other management strategies with two,and four,year crop rotations in Minnesota	Department of Agronomy and Plant Genetics. University of Minnesota	experimental station	VICMS1. SWROC. Lamberton. Minnesota	USA	North America	yes	very high	temperate	Lamberton. Minnesota	44.41666667	-95.53333333	corn	cereals	1998	annual	non-legume	plot	low input	organic standard	both mono	similar	standard	no	2LIV1	2OIV1	9.27	5.2	yes	Mg/ha	Fig. 1	NA
S14	VICMS	604	N	Y	N	N	Y	Y	P16	Porter et al.	2003	Agronomy Journal 95(2). 233.244	Organic and other management strategies with two,and four,year crop rotations in Minnesota	Department of Agronomy and Plant Genetics. University of Minnesota	experimental station	VICMS1. SWROC. Lamberton. Minnesota	USA	North America	yes	very high	temperate	Lamberton. Minnesota	44.41666667	-95.53333333	corn	cereals	1990	annual	non-legume	plot	commercial	organic standard	both mono	similar	standard	no	4HIV1	4OIV1	8.74	5.07	yes	Mg/ha	Fig. 1	NA
S14	VICMS	605	N	Y	N	N	Y	Y	P16	Porter et al.	2003	Agronomy Journal 95(2). 233.244	Organic and other management strategies with two,and four,year crop rotations in Minnesota	Department of Agronomy and Plant Genetics. University of Minnesota	experimental station	VICMS1. SWROC. Lamberton. Minnesota	USA	North America	yes	very high	temperate	Lamberton. Minnesota	44.41666667	-95.53333333	corn	cereals	1990	annual	non-legume	plot	low input	organic standard	both mono	similar	standard	no	4LIV1	4OIV1	8.05	5.07	yes	Mg/ha	Fig. 1	NA
S14	VICMS	606	N	Y	N	N	Y	Y	P16	Porter et al.	2003	Agronomy Journal 95(2). 233.244	Organic and other management strategies with two,and four,year crop rotations in Minnesota	Department of Agronomy and Plant Genetics. University of Minnesota	experimental station	VICMS2. SWROC. Lamberton. Minnesota	USA	North America	yes	very high	temperate	Lamberton. Minnesota	44.41666667	-95.53333333	corn	cereals	1992	annual	non-legume	plot	low input	organic standard	both mono	similar	standard	no	2LIV2	2OIV2	9.33	5.01	yes	Mg/ha	Fig. 1	NA
S14	VICMS	607	N	Y	N	N	Y	Y	P16	Porter et al.	2003	Agronomy Journal 95(2). 233.244	Organic and other management strategies with two,and four,year crop rotations in Minnesota	Department of Agronomy and Plant Genetics. University of Minnesota	experimental station	VICMS2. SWROC. Lamberton. Minnesota	USA	North America	yes	very high	temperate	Lamberton. Minnesota	44.41666667	-95.53333333	corn	cereals	1992	annual	non-legume	plot	commercial	organic standard	both mono	similar	standard	no	2HIV2	2OIV2	9.28	5.01	yes	Mg/ha	Fig. 1	NA
S14	VICMS	608	N	Y	N	N	Y	Y	P16	Porter et al.	2003	Agronomy Journal 95(2). 233.244	Organic and other management strategies with two,and four,year crop rotations in Minnesota	Department of Agronomy and Plant Genetics. University of Minnesota	experimental station	VICMS1. SWROC. Lamberton. Minnesota	USA	North America	yes	very high	temperate	Lamberton. Minnesota	44.41666667	-95.53333333	corn	cereals	1993	annual	non-legume	plot	low input	organic standard	both mono	similar	standard	no	4LIV1	4OIV1	5.41	4.95	yes	Mg/ha	Fig. 1	NA
S14	VICMS	609	N	Y	N	N	Y	Y	P16	Porter et al.	2003	Agronomy Journal 95(2). 233.244	Organic and other management strategies with two,and four,year crop rotations in Minnesota	Department of Agronomy and Plant Genetics. University of Minnesota	experimental station	VICMS1. SWROC. Lamberton. Minnesota	USA	North America	yes	very high	temperate	Lamberton. Minnesota	44.41666667	-95.53333333	corn	cereals	1993	annual	non-legume	plot	commercial	organic standard	both mono	similar	standard	no	4HIV1	4OIV1	5.12	4.95	yes	Mg/ha	Fig. 1	NA
S14	VICMS	610	N	Y	N	N	Y	Y	P16	Porter et al.	2003	Agronomy Journal 95(2). 233.244	Organic and other management strategies with two,and four,year crop rotations in Minnesota	Department of Agronomy and Plant Genetics. University of Minnesota	experimental station	VICMS2. SWROC. Lamberton. Minnesota	USA	North America	yes	very high	temperate	Lamberton. Minnesota	44.41666667	-95.53333333	corn	cereals	1993	annual	non-legume	plot	low input	organic standard	both mono	similar	standard	no	4LIV2	4OIV2	5.05	4.7	yes	Mg/ha	Fig. 1	NA
S14	VICMS	611	N	Y	N	N	Y	Y	P16	Porter et al.	2003	Agronomy Journal 95(2). 233.244	Organic and other management strategies with two,and four,year crop rotations in Minnesota	Department of Agronomy and Plant Genetics. University of Minnesota	experimental station	VICMS2. SWROC. Lamberton. Minnesota	USA	North America	yes	very high	temperate	Lamberton. Minnesota	44.41666667	-95.53333333	corn	cereals	1993	annual	non-legume	plot	commercial	organic standard	both mono	similar	standard	no	4HIV2	4OIV2	4.7	4.7	yes	Mg/ha	Fig. 1	NA
S14	VICMS	612	N	Y	N	N	Y	Y	P16	Porter et al.	2003	Agronomy Journal 95(2). 233.244	Organic and other management strategies with two,and four,year crop rotations in Minnesota	Department of Agronomy and Plant Genetics. University of Minnesota	experimental station	VICMS2. SWROC. Lamberton. Minnesota	USA	North America	yes	very high	temperate	Lamberton. Minnesota	44.41666667	-95.53333333	oat	cereals	1992	annual	non-legume	plot	commercial	organic standard	both mono	similar	standard	no	4HIV2	4OIV2	4.65	4.59	yes	Mg/ha	Fig. 3	NA
S14	VICMS	613	N	Y	N	N	Y	Y	P16	Porter et al.	2003	Agronomy Journal 95(2). 233.244	Organic and other management strategies with two,and four,year crop rotations in Minnesota	Department of Agronomy and Plant Genetics. University of Minnesota	experimental station	VICMS2. SWROC. Lamberton. Minnesota	USA	North America	yes	very high	temperate	Lamberton. Minnesota	44.41666667	-95.53333333	oat	cereals	1992	annual	non-legume	plot	low input	organic standard	both mono	similar	standard	no	4LIV2	4OIV2	3.98	4.59	yes	Mg/ha	Fig. 3	NA
S14	VICMS	614	N	Y	N	N	Y	Y	P16	Porter et al.	2003	Agronomy Journal 95(2). 233.244	Organic and other management strategies with two,and four,year crop rotations in Minnesota	Department of Agronomy and Plant Genetics. University of Minnesota	experimental station	VICMS1. SWROC. Lamberton. Minnesota	USA	North America	yes	very high	temperate	Lamberton. Minnesota	44.41666667	-95.53333333	corn	cereals	1992	annual	non-legume	plot	commercial	organic standard	both mono	similar	standard	no	2HIV1	2OIV1	9.79	4.27	yes	Mg/ha	Fig. 1	NA
S14	VICMS	615	N	Y	N	N	Y	Y	P16	Porter et al.	2003	Agronomy Journal 95(2). 233.244	Organic and other management strategies with two,and four,year crop rotations in Minnesota	Department of Agronomy and Plant Genetics. University of Minnesota	experimental station	VICMS1. SWROC. Lamberton. Minnesota	USA	North America	yes	very high	temperate	Lamberton. Minnesota	44..41666667	-95.53333333	corn	cereals	1992	annual	non-legume	plot	low input	organic standard	both mono	similar	standard	no	2LIV1	2OIV1	8.53	4.27	yes	Mg/ha	Fig. 1	NA
S14	VICMS	616	N	Y	N	N	Y	Y	P16	Porter et al.	2003	Agronomy Journal 95(2). 233.244	Organic and other management strategies with two,and four,year crop rotations in Minnesota	Department of Agronomy and Plant Genetics. University of Minnesota	experimental station	VICMS1. SWROC. Lamberton. Minnesota	USA	North America	yes	very high	temperate	Lamberton. Minnesota	44.41666667	-95.53333333	corn	cereals	1993	annual	non-legume	plot	low input	organic standard	both mono	similar	standard	no	2LIV1	2OIV1	4.83	3.72	yes	Mg/ha	Fig. 1	NA
S14	VICMS	617	N	Y	N	N	Y	Y	P16	Porter et al.	2003	Agronomy Journal 95(2). 233.244	Organic and other management strategies with two,and four,year crop rotations in Minnesota	Department of Agronomy and Plant Genetics. University of Minnesota	experimental station	VICMS1. SWROC. Lamberton. Minnesota	USA	North America	yes	very high	temperate	Lamberton. Minnesota	44.41666667	-95.53333333	corn	cereals	1993	annual	non-legume	plot	commercial	organic standard	both mono	similar	standard	no	2HIV1	2OIV1	4.74	3.72	yes	Mg/ha	Fig. 1	NA
S14	VICMS	618	N	Y	N	N	Y	Y	P16	Porter et al.	2003	Agronomy Journal 95(2). 233.244	Organic and other management strategies with two,and four,year crop rotations in Minnesota	Department of Agronomy and Plant Genetics. University of Minnesota	experimental station	VICMS2. SWROC. Lamberton. Minnesota	USA	North America	yes	very high	temperate	Lamberton. Minnesota	44.41666667	-95.53333333	soybean	oil crops	1989	annual	legume	plot	commercial	organic standard	both mono	similar	standard	no	2HIV2	2OIV2	3.12	3.19	yes	Mg/ha	Fig. 2	NA
S14	VICMS	619	N	Y	N	N	Y	Y	P16	Porter et al.	2003	Agronomy Journal 95(2). 233.244	Organic and other management strategies with two,and four,year crop rotations in Minnesota	Department of Agronomy and Plant Genetics. University of Minnesota	experimental station	VICMS2. SWROC. Lamberton. Minnesota	USA	North America	yes	very high	temperate	Lamberton. Minnesota	44.41666667	-95.53333333	soybean	oil crops	1991	annual	legume	plot	low input	organic standard	both mono	similar	standard	no	2LIV2	2OIV2	2.44	3.69	yes	Mg/ha	Fig. 2	NA
S14	VICMS	620	N	Y	N	N	Y	Y	P16	Porter et al.	2003	Agronomy Journal 95(2). 233.244	Organic and other management strategies with two,and four,year crop rotations in Minnesota	Department of Agronomy and Plant Genetics. University of Minnesota	experimental station	VICMS2. SWROC. Lamberton. Minnesota	USA	North America	yes	very high	temperate	Lamberton. Minnesota	44.41666667	-95.53333333	oat	cereals	1990	annual	non-legume	plot	low input	organic standard	both mono	similar	standard	no	4LIV2	4OIV2	3.67	3.65	yes	Mg/ha	Fig. 3	NA
S14	VICMS	621	N	Y	N	N	Y	Y	P16	Porter et al.	2003	Agronomy Journal 95(2). 233.244	Organic and other management strategies with two,and four,year crop rotations in Minnesota	Department of Agronomy and Plant Genetics. University of Minnesota	experimental station	VICMS2. SWROC. Lamberton. Minnesota	USA	North America	yes	very high	temperate	Lamberton. Minnesota	44.41666667	-95.53333333	oat	cereals	1990	annual	non-legume	plot	commercial	organic standard	both mono	similar	standard	no	4HIV2	4OIV2	3.43	3.65	yes	Mg/ha	Fig. 3	NA
S14	VICMS	622	N	Y	N	N	Y	Y	P16	Porter et al.	2003	Agronomy Journal 95(2). 233.244	Organic and other management strategies with two,and four,year crop rotations in Minnesota	Department of Agronomy and Plant Genetics. University of Minnesota	experimental station	VICMS2. SWROC. Lamberton. Minnesota	USA	North America	yes	very high	temperate	Lamberton. Minnesota	44.41666667	-95.53333333	soybean	oil crops	1990	annual	legume	plot	commercial	organic standard	both mono	similar	standard	no	2HIV2	2OIV2	3.46	3.55	yes	Mg/ha	Fig. 2	NA
S14	VICMS	623	N	Y	N	N	Y	Y	P16	Porter et al.	2003	Agronomy Journal 95(2). 233.244	Organic and other management strategies with two,and four,year crop rotations in Minnesota	Department of Agronomy and Plant Genetics. University of Minnesota	experimental station	VICMS2. SWROC. Lamberton. Minnesota	USA	North America	yes	very high	temperate	Lamberton. Minnesota	44.41666667	-95.53333333	soybean	oil crops	1990	annual	legume	plot	low input	organic standard	both mono	similar	standard	no	2LIV2	2OIV2	3.27	3.55	yes	Mg/ha	Fig. 2	NA
S14	VICMS	624	N	Y	N	N	Y	Y	P16	Porter et al.	2003	Agronomy Journal 95(2). 233.244	Organic and other management strategies with two,and four,year crop rotations in Minnesota	Department of Agronomy and Plant Genetics. University of Minnesota	experimental station	VICMS1. SWROC. Lamberton. Minnesota	USA	North America	yes	very high	temperate	Lamberton. Minnesota	44.41666667	-95.53333333	corn	cereals	1989	annual	non-legume	plot	commercial	organic standard	both mono	similar	standard	no	4HIV1	4OIV1	9.11	3.34	yes	Mg/ha	Fig. 1	NA
S14	VICMS	625	N	Y	N	N	Y	Y	P16	Porter et al.	2003	Agronomy Journal 95(2). 233.244	Organic and other management strategies with two,and four,year crop rotations in Minnesota	Department of Agronomy and Plant Genetics. University of Minnesota	experimental station	VICMS1. SWROC. Lamberton. Minnesota	USA	North America	yes	very high	temperate	Lamberton. Minnesota	44.41666667	-95.53333333	corn	cereals	1989	annual	non-legume	plot	low input	organic standard	both mono	similar	standard	no	4LIV1	4OIV1	7.03	3.34	yes	Mg/ha	Fig. 1	NA
S14	VICMS	626	N	Y	N	N	Y	Y	P16	Porter et al.	2003	Agronomy Journal 95(2). 233.244	Organic and other management strategies with two,and four,year crop rotations in Minnesota	Department of Agronomy and Plant Genetics. University of Minnesota	experimental station	VICMS2. SWROC. Lamberton. Minnesota	USA	North America	yes	very high	temperate	Lamberton. Minnesota	44.41666667	-95.53333333	soybean	oil crops	1991	annual	legume	plot	commercial	organic standard	both mono	similar	standard	no	4HIV2	4OIV2	3.56	3.31	yes	Mg/ha	Fig. 2	NA
S14	VICMS	627	N	Y	N	N	Y	Y	P16	Porter et al.	2003	Agronomy Journal 95(2). 233.244	Organic and other management strategies with two,and four,year crop rotations in Minnesota	Department of Agronomy and Plant Genetics. University of Minnesota	experimental station	VICMS2. SWROC. Lamberton. Minnesota	USA	North America	yes	very high	temperate	Lamberton. Minnesota	44.41666667	-95.53333333	soybean	oil crops	1991	annual	legume	plot	low input	organic standard	both mono	similar	standard	no	4LIV2	4OIV2	1.78	3.31	yes	Mg/ha	Fig. 2	NA
S14	VICMS	628	N	Y	N	N	Y	Y	P16	Porter et al.	2003	Agronomy Journal 95(2). 233.244	Organic and other management strategies with two,and four,year crop rotations in Minnesota	Department of Agronomy and Plant Genetics. University of Minnesota	experimental station	VICMS2. SWROC. Lamberton. Minnesota	USA	North America	yes	very high	temperate	Lamberton. Minnesota	44.41666667	-95.53333333	soybean	oil crops	1990	annual	legume	plot	commercial	organic standard	both mono	similar	standard	no	4HIV2	4OIV2	3.37	3.24	yes	Mg/ha	Fig. 2	NA
S14	VICMS	629	N	Y	N	N	Y	Y	P16	Porter et al..	2003	Agronomy Journal 95(2). 233.244	Organic and other management strategies with two,and four,year crop rotations in Minnesota	Department of Agronomy and Plant Genetics. University of Minnesota	experimental station	VICMS2. SWROC. Lamberton. Minnesota	USA	North America	yes	very high	temperate	Lamberton. Minnesota	44.41666667	-95.53333333	soybean	oil crops	1990	annual	legume	plot	low input	organic standard	both mono	similar	standard	no	4LIV2	4OIV2	3.24	3.24	yes	Mg/ha	Fig. 2	NA
S14	VICMS	630	N	Y	N	N	Y	Y	P16	Porter et al.	2003	Agronomy Journal 95(2). 233.244	Organic and other management strategies with two,and four,year crop rotations in Minnesota	Department of Agronomy and Plant Genetics. University of Minnesota	experimental station	VICMS2. SWROC. Lamberton. Minnesota	USA	North America	yes	very high	temperate	Lamberton. Minnesota	44.41666667	-95.53333333	soybean	oil crops	1989	annual	legume	plot	low input	organic standard	both mono	similar	standard	no	2LIV2	2OIV2	3.16	3.19	yes	Mg/ha	Fig. 2	NA
S14	VICMS	631	N	Y	N	N	Y	Y	P16	Porter et al.	2003	Agronomy Journal 95(2). 233.244	Organic and other management strategies with two,and four,year crop rotations in Minnesota	Department of Agronomy and Plant Genetics. University of Minnesota	experimental station	VICMS2. SWROC. Lamberton. Minnesota	USA	North America	yes	very high	temperate	Lamberton. Minnesota	44.41666667	-95.53333333	soybean	oil crops	1991	annual	legume	plot	commercial	organic standard	both mono	similar	standard	no	2HIV2	2OIV2	3.31	3.69	yes	Mg/ha	Fig. 2	NA
S14	VICMS	632	N	Y	N	N	Y	Y	P16	Porter et al.	2003	Agronomy Journal 95(2). 233.244	Organic and other management strategies with two,and four,year crop rotations in Minnesota	Department of Agronomy and Plant Genetics. University of Minnesota	experimental station	VICMS1. SWROC. Lamberton. Minnesota	USA	North America	yes	very high	temperate	Lamberton. Minnesota	44.41666667	-95.53333333	oat	cereals	1992	annual	non-legume	plot	low input	organic standard	both mono	similar	standard	no	4LIV1	4OIV1	4.19	3.15	yes	Mg/ha	Fig. 3	NA
S14	VICMS	633	N	Y	N	N	Y	Y	P16	Porter et al.	2003	Agronomy Journal 95(2). 233.244	Organic and other management strategies with two,and four,year crop rotations in Minnesota	Department of Agronomy and Plant Genetics. University of Minnesota	experimental station	VICMS1. SWROC. Lamberton. Minnesota	USA	North America	yes	very high	temperate	Lamberton. Minnesota	44.41666667	-95.53333333	oat	cereals	1992	annual	non-legume	plot	commercial	organic standard	both mono	similar	standard	no	4HIV1	4OIV1	3.6	3.15	yes	Mg/ha	Fig. 3	NA
S14	VICMS	634	N	Y	N	N	Y	Y	P16	Porter et al.	2003	Agronomy Journal 95(2). 233.244	Organic and other management strategies with two,and four,year crop rotations in Minnesota	Department of Agronomy and Plant Genetics. University of Minnesota	experimental station	VICMS1. SWROC. Lamberton. Minnesota	USA	North America	yes	very high	temperate	Lamberton. Minnesota	44.41666667	-95.53333333	soybean	oil crops	1996	annual	legume	plot	commercial	organic standard	both mono	similar	standard	no	4HIV1	4OIV1	3.35	3.12	yes	Mg/ha	Fig. 2	NA
S14	VICMS	635	N	Y	N	N	Y	Y	P16	Porter et al.	2003	Agronomy Journal 95(2). 233.244	Organic and other management strategies with two,and four,year crop rotations in Minnesota	Department of Agronomy and Plant Genetics. University of Minnesota	experimental station	VICMS1. SWROC. Lamberton. Minnesota	USA	North America	yes	very high	temperate	Lamberton. Minnesota	44.41666667	-95.53333333	soybean	oil crops	1996	annual	legume	plot	low input	organic standard	both mono	similar	standard	no	4LIV1	4OIV1	3.32	3.12	yes	Mg/ha	Fig. 2	NA
S14	VICMS	636	N	Y	N	N	Y	Y	P16	Porter et al.	2003	Agronomy Journal 95(2). 233.244	Organic and other management strategies with two,and four,year crop rotations in Minnesota	Department of Agronomy and Plant Genetics. University of Minnesota	experimental station	VICMS1. SWROC. Lamberton. Minnesota	USA	North America	yes	very high	temperate	Lamberton. Minnesota	44.41666667	-95.53333333	oat	cereals	1990	annual	non-legume	plot	commercial	organic standard	both mono	similar	standard	no	4HIV1	4OIV1	4.18	3.04	yes	Mg/ha	Fig. 3	NA
S14	VICMS	637	N	Y	N	N	Y	Y	P16	Porter et al.	2003	Agronomy Journal 95(2). 233.244	Organic and other management strategies with two,and four,year crop rotations in Minnesota	Department of Agronomy and Plant Genetics. University of Minnesota	experimental station	VICMS1. SWROC. Lamberton. Minnesota	USA	North America	yes	very high	temperate	Lamberton. Minnesota	44.41666667	-95.53333333	oat	cereals	1990	annual	non-legume	plot	low input	organic standard	both mono	similar	standard	no	4LIV1	4OIV1	3.92	3.04	yes	Mg/ha	Fig. 3	NA
S14	VICMS	638	N	Y	N	N	Y	Y	P16	Porter et al.	2003	Agronomy Journal 95(2). 233.244	Organic and other management strategies with two,and four,year crop rotations in Minnesota	Department of Agronomy and Plant Genetics. University of Minnesota	experimental station	VICMS1. SWROC. Lamberton. Minnesota	USA	North America	yes	very high	temperate	Lamberton. Minnesota	44.41666667	-95.53333333	soybean	oil crops	1994	annual	legume	plot	commercial	organic standard	both mono	similar	standard	no	4HIV1	4OIV1	2.9	3.04	yes	Mg/ha	Fig. 2	NA
S14	VICMS	639	N	Y	N	N	Y	Y	P16	Porter et al.	2003	Agronomy Journal 95(2). 233.244	Organic and other management strategies with two,and four,year crop rotations in Minnesota	Department of Agronomy and Plant Genetics. University of Minnesota	experimental station	VICMS1. SWROC. Lamberton. Minnesota	USA	North America	yes	very high	temperate	Lamberton. Minnesota	44.41666667	-95.53333333	soybean	oil crops	1994	annual	legume	plot	low input	organic standard	both mono	similar	standard	no	4LIV1	4OIV1	2.32	3.04	yes	Mg/ha	Fig. 2	NA
S14	VICMS	640	N	Y	N	N	Y	Y	P16	Porter et al.	2003	Agronomy Journal 95(2). 233.244	Organic and other management strategies with two,and four,year crop rotations in Minnesota	Department of Agronomy and Plant Genetics. University of Minnesota	experimental station	VICMS1. SWROC. Lamberton. Minnesota	USA	North America	yes	very high	temperate	Lamberton. Minnesota	44.41666667	-95.53333333	soybean	oil crops	1995	annual	legume	plot	low input	organic standard	both mono	similar	standard	no	4LIV1	4OIV1	3.06	3.02	yes	Mg/ha	Fig. 2	NA
S14	VICMS	641	N	Y	N	N	Y	Y	P16	Porter et al.	2003	Agronomy Journal 95(2). 233.244	Organic and other management strategies with two,and four,year crop rotations in Minnesota	Department of Agronomy and Plant Genetics. University of Minnesota	experimental station	VICMS1. SWROC. Lamberton. Minnesota	USA	North America	yes	very high	temperate	Lamberton. Minnesota	44.41666667	-95.53333333	soybean	oil crops	1995	annual	legume	plot	commercial	organic standard	both mono	similar	standard	no	4HIV1	4OIV1	2.95	3.02	yes	Mg/ha	Fig. 2	NA
S14	VICMS	642	N	Y	N	N	Y	Y	P16	Porter et al.	2003	Agronomy Journal 95(2). 233.244	Organic and other management strategies with two,and four,year crop rotations in Minnesota	Department of Agronomy and Plant Genetics. University of Minnesota	experimental station	VICMS1. SWROC. Lamberton. Minnesota	USA	North America	yes	very high	temperate	Lamberton. Minnesota	44.41666667	-95.53333333	soybean	oil crops	1989	annual	legume	plot	commercial	organic standard	both mono	similar	standard	no	2HIV1	2OIV1	2.63	1.7	yes	Mg/ha	Fig. 2	NA
S14	VICMS	643	N	Y	N	N	Y	Y	P16	Porter et al.	2003	Agronomy Journal 95(2). 233.244	Organic and other management strategies with two,and four,year crop rotations in Minnesota	Department of Agronomy and Plant Genetics. University of Minnesota	experimental station	VICMS2. SWROC. Lamberton. Minnesota	USA	North America	yes	very high	temperate	Lamberton. Minnesota	44.41666667	-95.53333333	oat	cereals	1999	annual	non-legume	plot	commercial	organic standard	both mono	similar	standard	no	4HIV2	4OIV2	3.02	2.9	yes	Mg/ha	Fig. 3	NA
S14	VICMS	644	N	Y	N	N	Y	Y	P16	Porter et al.	2003	Agronomy Journal 95(2). 233.244	Organic and other management strategies with two,and four,year crop rotations in Minnesota	Department of Agronomy and Plant Genetics. University of Minnesota	experimental station	VICMS2. SWROC. Lamberton. Minnesota	USA	North America	yes	very high	temperate	Lamberton. Minnesota	44.41666667	-95.53333333	oat	cereals	1999	annual	non-legume	plot	low input	organic standard	both mono	similar	standard	no	4LIV2	4OIV2	2.74	2.9	yes	Mg/ha	Fig. 3	NA
S14	VICMS	645	N	Y	N	N	Y	Y	P16	Porter et al.	2003	Agronomy Journal 95(2). 233.244	Organic and other management strategies with two,and four,year crop rotations in Minnesota	Department of Agronomy and Plant Genetics. University of Minnesota	experimental station	VICMS1. SWROC. Lamberton. Minnesota	USA	North America	yes	very high	temperate	Lamberton. Minnesota	44.41666667	-95.53333333	oat	cereals	1999	annual	non-legume	plot	commercial	organic standard	both mono	similar	standard	no	4HIV1	4OIV1	2.69	2.88	yes	Mg/ha	Fig. 3	NA
S14	VICMS	646	N	Y	N	N	Y	Y	P16	Porter et al.	2003	Agronomy Journal 95(2). 233.244	Organic and other management strategies with two,and four,year crop rotations in Minnesota	Department of Agronomy and Plant Genetics. University of Minnesota	experimental station	VICMS1. SWROC. Lamberton. Minnesota	USA	North America	yes	very high	temperate	Lamberton. Minnesota	44.41666667	-95.53333333	oat	cereals	1999	annual	non-legume	plot	low input	organic standard	both mono	similar	standard	no	4LIV1	4OIV1	2.36	2.88	yes	Mg/ha	Fig. 3	NA
S14	VICMS	647	N	Y	N	N	Y	Y	P16	Porter et al.	2003	Agronomy Journal 95(2). 233.244	Organic and other management strategies with two,and four,year crop rotations in Minnesota	Department of Agronomy and Plant Genetics. University of Minnesota	experimental station	VICMS1. SWROC. Lamberton. Minnesota	USA	North America	yes	very high	temperate	Lamberton. Minnesota	44.41666667	-95.53333333	soybean	oil crops	1991	annual	legume	plot	low input	organic standard	both mono	similar	standard	no	4LIV1	4OIV1	2.66	2.82	yes	Mg/ha	Fig. 2	NA
S14	VICMS	648	N	Y	N	N	Y	Y	P16	Porter et al.	2003	Agronomy Journal 95(2). 233.244	Organic and other management strategies with two,and four,year crop rotations in Minnesota	Department of Agronomy and Plant Genetics. University of Minnesota	experimental station	VICMS1. SWROC. Lamberton. Minnesota	USA	North America	yes	very high	temperate	Lamberton. Minnesota	44.41666667	-95.53333333	soybean	oil crops	1991	annual	legume	plot	commercial	organic standard	both mono	similar	standard	no	4HIV1	4OIV1	2.63	2.82	yes	Mg/ha	Fig. 2	NA
S14	VICMS	649	N	Y	N	N	Y	Y	P16	Porter et al.	2003	Agronomy Journal 95(2). 233.244	Organic and other management strategies with two,and four,year crop rotations in Minnesota	Department of Agronomy and Plant Genetics. University of Minnesota	experimental station	VICMS2. SWROC. Lamberton. Minnesota	USA	North America	yes	very high	temperate	Lamberton. Minnesota	44.41666667	-95.53333333	soybean	oil crops	1996	annual	legume	plot	commercial	organic standard	both mono	similar	standard	no	4HIV2	4OIV2	3.49	2.8	yes	Mg/ha	Fig. 2	NA
S14	VICMS	650	N	Y	N	N	Y	Y	P16	Porter et al.	2003	Agronomy Journal 95(2). 233.244	Organic and other management strategies with two,and four,year crop rotations in Minnesota	Department of Agronomy and Plant Genetics. University of Minnesota	experimental station	VICMS2. SWROC. Lamberton. Minnesota	USA	North America	yes	very high	temperate	Lamberton. Minnesota	44.41666667	-95.53333333	soybean	oil crops	1996	annual	legume	plot	low input	organic standard	both mono	similar	standard	no	4LIV2	4OIV2	3.43	2.8	yes	Mg/ha	Fig. 2	NA
S14	VICMS	651	N	Y	N	N	Y	Y	P16	Porter et al.	2003	Agronomy Journal 95(2). 233.244	Organic and other management strategies with two,and four,year crop rotations in Minnesota	Department of Agronomy and Plant Genetics. University of Minnesota	experimental station	VICMS2. SWROC. Lamberton. Minnesota	USA	North America	yes	very high	temperate	Lamberton. Minnesota	44.41666667	-95.53333333	soybean	oil crops	1994	annual	legume	plot	commercial	organic standard	both mono	similar	standard	no	4HIV2	4OIV2	3.4	2.8	yes	Mg/ha	Fig. 2	NA
S14	VICMS	652	N	Y	N	N	Y	Y	P16	Porter et al.	2003	Agronomy Journal 95(2). 233.244	Organic and other management strategies with two,and four,year crop rotations in Minnesota	Department of Agronomy and Plant Genetics. University of Minnesota	experimental station	VICMS2. SWROC. Lamberton. Minnesota	USA	North America	yes	very high	temperate	Lamberton. Minnesota	44.41666667	-95.53333333	soybean	oil crops	1994	annual	legume	plot	low input	organic standard	both mono	similar	standard	no	4LIV2	4OIV2	3.12	2.8	yes	Mg/ha	Fig. 2	NA
S14	VICMS	653	N	Y	N	N	Y	Y	P16	Porter et al.	2003	Agronomy Journal 95(2). 233.244	Organic and other management strategies with two,and four,year crop rotations in Minnesota	Department of Agronomy and Plant Genetics. University of Minnesota	experimental station	VICMS1. SWROC. Lamberton. Minnesota	USA	North America	yes	very high	temperate	Lamberton. Minnesota	44.41666667	-95.53333333	soybean	oil crops	1990	annual	legume	plot	commercial	organic standard	both mono	similar	standard	no	2HIV1	2OIV1	3.1	2.96	yes	Mg/ha	Fig. 2	NA
S14	VICMS	654	N	Y	N	N	Y	Y	P16	Porter et al.	2003	Agronomy Journal 95(2). 233.244	Organic and other management strategies with two,and four,year crop rotations in Minnesota	Department of Agronomy and Plant Genetics. University of Minnesota	experimental station	VICMS1. SWROC. Lamberton. Minnesota	USA	North America	yes	very high	temperate	Lamberton. Minnesota	44.41666667	-95.53333333	soybean	oil crops	1991	annual	legume	plot	low input	organic standard	both mono	similar	standard	no	2LIV1	2OIV1	2.42	2.43	yes	Mg/ha	Fig. 2	NA
S14	VICMS	655	N	Y	N	N	Y	Y	P16	Porter et al.	2003	Agronomy Journal 95(2). 233.244	Organic and other management strategies with two,and four,year crop rotations in Minnesota	Department of Agronomy and Plant Genetics. University of Minnesota	experimental station	VICMS2. SWROC. Lamberton. Minnesota	USA	North America	yes	very high	temperate	Lamberton. Minnesota	44.41666667	-95.53333333	corn	cereals	1993	annual	non-legume	plot	low input	organic standard	both mono	similar	standard	no	2LIV2	2OIV2	5.55	2.7	yes	Mg/ha	Fig. 1	NA
S14	VICMS	656	N	Y	N	N	Y	Y	P16	Porter et al.	2003	Agronomy Journal 95(2). 233.244	Organic and other management strategies with two,and four,year crop rotations in Minnesota	Department of Agronomy and Plant Genetics. University of Minnesota	experimental station	VICMS2. SWROC. Lamberton. Minnesota	USA	North America	yes	very high	temperate	Lamberton. Minnesota	44.41666667	-95.53333333	corn	cereals	1993	annual	non-legume	plot	commercial	organic standard	both mono	similar	standard	no	2HIV2	2OIV2	5.53	2.7	yes	Mg/ha	Fig. 1	NA
S14	VICMS	657	N	Y	N	N	Y	Y	P16	Porter et al.	2003	Agronomy Journal 95(2). 233.244	Organic and other management strategies with two,and four,year crop rotations in Minnesota	Department of Agronomy and Plant Genetics. University of Minnesota	experimental station	VICMS1. SWROC. Lamberton. Minnesota	USA	North America	yes	very high	temperate	Lamberton. Minnesota	44.41666667	-95.53333333	soybean	oil crops	1990	annual	legume	plot	commercial	organic standard	both mono	similar	standard	no	4HIV1	4OIV1	3.08	2.7	yes	Mg/ha	Fig. 2	NA
S14	VICMS	658	N	Y	N	N	Y	Y	P16	Porter et al.	2003	Agronomy Journal 95(2). 233.244	Organic and other management strategies with two,and four,year crop rotations in Minnesota	Department of Agronomy and Plant Genetics. University of Minnesota	experimental station	VICMS1. SWROC. Lamberton. Minnesota	USA	North America	yes	very high	temperate	Lamberton. Minnesota	44.41666667	-95.53333333	soybean	oil crops	1990	annual	legume	plot	low input	organic standard	both mono	similar	standard	no	4LIV1	4OIV1	2.93	2.7	yes	Mg/ha	Fig. 2	NA
S14	VICMS	659	N	Y	N	N	Y	Y	P16	Porter et al.	2003	Agronomy Journal 95(2). 233.244	Organic and other management strategies with two,and four,year crop rotations in Minnesota	Department of Agronomy and Plant Genetics. University of Minnesota	experimental station	VICMS1. SWROC. Lamberton. Minnesota	USA	North America	yes	very high	temperate	Lamberton. Minnesota	44.41666667	-95.53333333	soybean	oil crops	1992	annual	legume	plot	low input	organic standard	both mono	similar	standard	no	2LIV1	2OIV1	2.42	1.65	yes	Mg/ha	Fig. 2	NA
S14	VICMS	660	N	Y	N	N	Y	Y	P16	Porter et al.	2003	Agronomy Journal 95(2). 233.244	Organic and other management strategies with two,and four,year crop rotations in Minnesota	Department of Agronomy and Plant Genetics. University of Minnesota	experimental station	VICMS1. SWROC. Lamberton. Minnesota	USA	North America	yes	very high	temperate	Lamberton. Minnesota	44.41666667	-95.53333333	soybean	oil crops	1991	annual	legume	plot	commercial	organic standard	both mono	similar	standard	no	2HIV1	2OIV1	3.06	2.43	yes	Mg/ha	Fig. 2	NA
S14	VICMS	661	N	Y	N	N	Y	Y	P16	Porter et al.	2003	Agronomy Journal 95(2). 233.244	Organic and other management strategies with two,and four,year crop rotations in Minnesota	Department of Agronomy and Plant Genetics. University of Minnesota	experimental station	VICMS1. SWROC. Lamberton. Minnesota	USA	North America	yes	very high	temperate	Lamberton. Minnesota	44.41666667	-95.53333333	soybean	oil crops	1992	annual	legume	plot	commercial	organic standard	both mono	similar	standard	no	2HIV1	2OIV1	2.65	1.65	yes	Mg/ha	Fig. 2	NA
S14	VICMS	662	N	Y	N	N	Y	Y	P16	Porter et al.	2003	Agronomy Journal 95(2). 233.244	Organic and other management strategies with two,and four,year crop rotations in Minnesota	Department of Agronomy and Plant Genetics. University of Minnesota	experimental station	VICMS1. SWROC. Lamberton. Minnesota	USA	North America	yes	very high	temperate	Lamberton. Minnesota	44.41666667	-95.53333333	soybean	oil crops	1993	annual	legume	plot	low input	organic standard	both mono	similar	standard	no	2LIV1	2OIV1	1.56	2.28	yes	Mg/ha	Fig. 2	NA
S14	VICMS	663	N	Y	N	N	Y	Y	P16	Porter et al.	2003	Agronomy Journal 95(2). 233.244	Organic and other management strategies with two,and four,year crop rotations in Minnesota	Department of Agronomy and Plant Genetics. University of Minnesota	experimental station	VICMS1. SWROC. Lamberton. Minnesota	USA	North America	yes	very high	temperate	Lamberton. Minnesota	44.41666667	-95.53333333	soybean	oil crops	1993	annual	legume	plot	commercial	organic standard	both mono	similar	standard	no	2HIV1	2OIV1	2.5	2.28	yes	Mg/ha	Fig. 2	NA
S14	VICMS	664	N	Y	N	N	Y	Y	P16	Porter et al.	2003	Agronomy Journal 95(2). 233.244	Organic and other management strategies with two,and four,year crop rotations in Minnesota	Department of Agronomy and Plant Genetics. University of Minnesota	experimental station	VICMS2. SWROC. Lamberton. Minnesota	USA	North America	yes	very high	temperate	Lamberton. Minnesota	44.41666667	-95.53333333	soybean	oil crops	1992	annual	legume	plot	low input	organic standard	both mono	similar	standard	no	4LIV2	4OIV2	2.78	2.43	yes	Mg/ha	Fig. 2	NA
S14	VICMS	665	N	Y	N	N	Y	Y	P16	Porter et al.	2003	Agronomy Journal 95(2). 233.244	Organic and other management strategies with two,and four,year crop rotations in Minnesota	Department of Agronomy and Plant Genetics. University of Minnesota	experimental station	VICMS2. SWROC. Lamberton. Minnesota	USA	North America	yes	very high	temperate	Lamberton. Minnesota	44.41666667	-95.53333333	soybean	oil crops	1992	annual	legume	plot	commercial	organic standard	both mono	similar	standard	no	4HIV2	4OIV2	2.51	2.43	yes	Mg/ha	Fig. 2	NA
S14	VICMS	666	N	Y	N	N	Y	Y	P16	Porter et al.	2003	Agronomy Journal 95(2). 233.244	Organic and other management strategies with two,and four,year crop rotations in Minnesota	Department of Agronomy and Plant Genetics. University of Minnesota	experimental station	VICMS1. SWROC. Lamberton. Minnesota	USA	North America	yes	very high	temperate	Lamberton. Minnesota	44.41666667	-95.53333333	soybean	oil crops	1994	annual	legume	plot	low input	organic standard	both mono	similar	standard	no	2LIV1	2OIV1	2.75	2.5	yes	Mg/ha	Fig. 2	NA
S14	VICMS	667	N	Y	N	N	Y	Y	P16	Porter et al.	2003	Agronomy Journal 95(2). 233.244	Organic and other management strategies with two,and four,year crop rotations in Minnesota	Department of Agronomy and Plant Genetics. University of Minnesota	experimental station	VICMS2. SWROC. Lamberton. Minnesota	USA	North America	yes	very high	temperate	Lamberton. Minnesota	44.41666667	-95.53333333	oat	cereals	1996	annual	non-legume	plot	commercial	organic standard	both mono	similar	standard	no	4HIV2	4OIV2	2.07	2.42	yes	Mg/ha	Fig. 3	NA
S14	VICMS	668	N	Y	N	N	Y	Y	P16	Porter et al.	2003	Agronomy Journal 95(2). 233.244	Organic and other management strategies with two,and four,year crop rotations in Minnesota	Department of Agronomy and Plant Genetics. University of Minnesota	experimental station	VICMS2. SWROC. Lamberton. Minnesota	USA	North America	yes	very high	temperate	Lamberton. Minnesota	44.41666667	-95.53333333	oat	cereals	1996	annual	non-legume	plot	low input	organic standard	both mono	similar	standard	no	4LIV2	4OIV2	2.07	2.42	yes	Mg/ha	Fig. 3	NA
S14	VICMS	669	N	Y	N	N	Y	Y	P16	Porter et al.	2003	Agronomy Journal 95(2). 233.244	Organic and other management strategies with two,and four,year crop rotations in Minnesota	Department of Agronomy and Plant Genetics. University of Minnesota	experimental station	VICMS2. SWROC. Lamberton. Minnesota	USA	North America	yes	very high	temperate	Lamberton. Minnesota	44.41666667	-95.53333333	soybean	oil crops	1999	annual	legume	plot	low input	organic standard	both mono	similar	standard	no	4LIV2	4OIV2	3.35	2.41	yes	Mg/ha	Fig. 2	NA
S14	VICMS	670	N	Y	N	N	Y	Y	P16	Porter et al.	2003	Agronomy Journal 95(2). 233.244	Organic and other management strategies with two,and four,year crop rotations in Minnesota	Department of Agronomy and Plant Genetics. University of Minnesota	experimental station	VICMS2. SWROC. Lamberton. Minnesota	USA	North America	yes	very high	temperate	Lamberton. Minnesota	44.41666667	-95.53333333	soybean	oil crops	1999	annual	legume	plot	commercial	organic standard	both mono	similar	standard	no	4HIV2	4OIV2	3	2.41	yes	Mg/ha	Fig. 2	NA
S14	VICMS	671	N	Y	N	N	Y	Y	P16	Porter et al.	2003	Agronomy Journal 95(2). 233.244	Organic and other management strategies with two,and four,year crop rotations in Minnesota	Department of Agronomy and Plant Genetics. University of Minnesota	experimental station	VICMS1. SWROC. Lamberton. Minnesota	USA	North America	yes	very high	temperate	Lamberton. Minnesota	44.41666667	-95.53333333	soybean	oil crops	1999	annual	legume	plot	commercial	organic standard	both mono	similar	standard	no	4HIV1	4OIV1	3.17	2.36	yes	Mg/ha	Fig. 2	NA
S14	VICMS	672	N	Y	N	N	Y	Y	P16	Porter et al.	2003	Agronomy Journal 95(2). 233.244	Organic and other management strategies with two,and four,year crop rotations in Minnesota	Department of Agronomy and Plant Genetics. University of Minnesota	experimental station	VICMS1. SWROC. Lamberton. Minnesota	USA	North America	yes	very high	temperate	Lamberton. Minnesota	44.41666667	-95.53333333	soybean	oil crops	1992	annual	legume	plot	commercial	organic standard	both mono	similar	standard	no	4HIV1	4OIV1	2.97	2.36	yes	Mg/ha	Fig. 2	NA
S14	VICMS	673	N	Y	N	N	Y	Y	P16	Porter et al.	2003	Agronomy Journal 95(2). 233.244	Organic and other management strategies with two,and four,year crop rotations in Minnesota	Department of Agronomy and Plant Genetics. University of Minnesota	experimental station	VICMS1. SWROC. Lamberton. Minnesota	USA	North America	yes	very high	temperate	Lamberton. Minnesota	44.41666667	-95.53333333	soybean	oil crops	1999	annual	legume	plot	low input	organic standard	both mono	similar	standard	no	4LIV1	4OIV1	2.86	2.36	yes	Mg/ha	Fig. 2	NA
S14	VICMS	674	N	Y	N	N	Y	Y	P16	Porter et al.	2003	Agronomy Journal 95(2). 233.244	Organic and other management strategies with two,and four,year crop rotations in Minnesota	Department of Agronomy and Plant Genetics. University of Minnesota	experimental station	VICMS1. SWROC. Lamberton. Minnesota	USA	North America	yes	very high	temperate	Lamberton. Minnesota	44.41666667	-95.53333333	soybean	oil crops	1992	annual	legume	plot	low input	organic standard	both mono	similar	standard	no	4LIV1	4OIV1	2.68	2.36	yes	Mg/ha	Fig. 2	NA
S14	VICMS	675	N	Y	N	N	Y	Y	P16	Porter et al.	2003	Agronomy Journal 95(2). 233.244	Organic and other management strategies with two,and four,year crop rotations in Minnesota	Department of Agronomy and Plant Genetics. University of Minnesota	experimental station	VICMS1. SWROC. Lamberton. Minnesota	USA	North America	yes	very high	temperate	Lamberton. Minnesota	44.41666667	-95.53333333	oat	cereals	1996	annual	non-legume	plot	low input	organic standard	both mono	similar	standard	no	4LIV1	4OIV1	2.62	2.33	yes	Mg/ha	Fig. 3	NA
S14	VICMS	676	N	Y	N	N	Y	Y	P16	Porter et al.	2003	Agronomy Journal 95(2). 233.244	Organic and other management strategies with two,and four,year crop rotations in Minnesota	Department of Agronomy and Plant Genetics. University of Minnesota	experimental station	VICMS1. SWROC. Lamberton. Minnesota	USA	North America	yes	very high	temperate	Lamberton. Minnesota	44.41666667	-95.53333333	oat	cereals	1996	annual	non-legume	plot	commercial	organic standard	both mono	similar	standard	no	4HIV1	4OIV1	2.36	2.33	yes	Mg/ha	Fig. 3	NA
S14	VICMS	677	N	Y	N	N	Y	Y	P16	Porter et al.	2003	Agronomy Journal 95(2). 233.244	Organic and other management strategies with two,and four,year crop rotations in Minnesota	Department of Agronomy and Plant Genetics. University of Minnesota	experimental station	VICMS1. SWROC. Lamberton. Minnesota	USA	North America	yes	very high	temperate	Lamberton. Minnesota	44.41666667	-95.53333333	soybean	oil crops	1994	annual	legume	plot	commercial	organic standard	both mono	similar	standard	no	2HIV1	2OIV1	2.78	2.5	yes	Mg/ha	Fig. 2	NA
S14	VICMS	678	N	Y	N	N	Y	Y	P16	Porter et al.	2003	Agronomy Journal 95(2). 233.244	Organic and other management strategies with two,and four,year crop rotations in Minnesota	Department of Agronomy and Plant Genetics. University of Minnesota	experimental station	VICMS1. SWROC. Lamberton. Minnesota	USA	North America	yes	very high	temperate	Lamberton. Minnesota	44.41666667	-95.53333333	soybean	oil crops	1995	annual	legume	plot	low input	organic standard	both mono	similar	standard	no	2LIV1	2OIV1	2.97	2.62	yes	Mg/ha	Fig. 2	NA
S14	VICMS	679	N	Y	N	N	Y	Y	P16	Porter et al.	2003	Agronomy Journal 95(2). 233.244	Organic and other management strategies with two,and four,year crop rotations in Minnesota	Department of Agronomy and Plant Genetics. University of Minnesota	experimental station	VICMS1. SWROC. Lamberton. Minnesota	USA	North America	yes	very high	temperate	Lamberton. Minnesota	44.41666667	-95.53333333	soybean	oil crops	1995	annual	legume	plot	commercial	organic standard	both mono	similar	standard	no	2HIV1	2OIV1	2.8	2.62	yes	Mg/ha	Fig. 2	NA
S14	VICMS	680	N	Y	N	N	Y	Y	P16	Porter et al.	2003	Agronomy Journal 95(2). 233.244	Organic and other management strategies with two,and four,year crop rotations in Minnesota	Department of Agronomy and Plant Genetics. University of Minnesota	experimental station	VICMS1. SWROC. Lamberton. Minnesota	USA	North America	yes	very high	temperate	Lamberton. Minnesota	44.41666667	-95.53333333	soybean	oil crops	1996	annual	legume	plot	low input	organic standard	both mono	similar	standard	no	2LIV1	2OIV1	3.01	2.2	yes	Mg/ha	Fig. 2	NA
S14	VICMS	681	N	Y	N	N	Y	Y	P16	Porter et al.	2003	Agronomy Journal 95(2). 233.244	Organic and other management strategies with two,and four,year crop rotations in Minnesota	Department of Agronomy and Plant Genetics. University of Minnesota	experimental station	VICMS2. SWROC. Lamberton. Minnesota	USA	North America	yes	very high	temperate	Lamberton. Minnesota	44.41666667	-95.53333333	soybean	oil crops	1995	annual	legume	plot	commercial	organic standard	both mono	similar	standard	no	4HIV2	4OIV2	2.46	2.23	yes	Mg/ha	Fig. 2	NA
S14	VICMS	682	N	Y	N	N	Y	Y	P16	Porter et al.	2003	Agronomy Journal 95(2). 233.244	Organic and other management strategies with two,and four,year crop rotations in Minnesota	Department of Agronomy and Plant Genetics. University of Minnesota	experimental station	VICMS2. SWROC. Lamberton. Minnesota	USA	North America	yes	very high	temperate	Lamberton. Minnesota	44.41666667	-95.53333333	soybean	oil crops	1995	annual	legume	plot	low input	organic standard	both mono	similar	standard	no	4LIV2	4OIV2	2.35	2.23	yes	Mg/ha	Fig. 2	NA
S14	VICMS	683	N	Y	N	N	Y	Y	P16	Porter et al.	2003	Agronomy Journal 95(2). 233.244	Organic and other management strategies with two,and four,year crop rotations in Minnesota	Department of Agronomy and Plant Genetics. University of Minnesota	experimental station	VICMS1. SWROC. Lamberton. Minnesota	USA	North America	yes	very high	temperate	Lamberton. Minnesota	44.41666667	-95.53333333	soybean	oil crops	1996	annual	legume	plot	commercial	organic standard	both mono	similar	standard	no	2HIV1	2OIV1	3.3	2.2	yes	Mg/ha	Fig. 2	NA
S14	VICMS	684	N	Y	N	N	Y	Y	P16	Porter et al.	2003	Agronomy Journal 95(2). 233.244	Organic and other management strategies with two,and four,year crop rotations in Minnesota	Department of Agronomy and Plant Genetics. University of Minnesota	experimental station	VICMS1. SWROC. Lamberton. Minnesota	USA	North America	yes	very high	temperate	Lamberton. Minnesota	44.41666667	-95.53333333	soybean	oil crops	1997	annual	legume	plot	low input	organic standard	both mono	similar	standard	no	2LIV1	2OIV1	2.43	1.39	yes	Mg/ha	Fig. 2	NA
S14	VICMS	685	N	Y	N	N	Y	Y	P16	Porter et al.	2003	Agronomy Journal 95(2). 233.244	Organic and other management strategies with two,and four,year crop rotations in Minnesota	Department of Agronomy and Plant Genetics. University of Minnesota	experimental station	VICMS2. SWROC. Lamberton. Minnesota	USA	North America	yes	very high	temperate	Lamberton. Minnesota	44.41666667	-95.53333333	soybean	oil crops	1998	annual	legume	plot	low input	organic standard	both mono	similar	standard	no	4LIV2	4OIV2	2.93	2.17	yes	Mg/ha	Fig. 2	NA
S14	VICMS	686	N	Y	N	N	Y	Y	P16	Porter et al.	2003	Agronomy Journal 95(2). 233.244	Organic and other management strategies with two,and four,year crop rotations in Minnesota	Department of Agronomy and Plant Genetics. University of Minnesota	experimental station	VICMS2. SWROC. Lamberton. Minnesota	USA	North America	yes	very high	temperate	Lamberton. Minnesota	44.41666667	-95.53333333	soybean	oil crops	1998	annual	legume	plot	commercial	organic standard	both mono	similar	standard	no	4HIV2	4OIV2	2.8	2.17	yes	Mg/ha	Fig. 2	NA
S14	VICMS	687	N	Y	N	N	Y	Y	P16	Porter et al.	2003	Agronomy Journal 95(2). 233.244	Organic and other management strategies with two,and four,year crop rotations in Minnesota	Department of Agronomy and Plant Genetics. University of Minnesota	experimental station	VICMS2. SWROC. Lamberton. Minnesota	USA	North America	yes	very high	temperate	Lamberton. Minnesota	44.41666667	-95.53333333	oat	cereals	1998	annual	non-legume	plot	low input	organic standard	both mono	similar	standard	no	4LIV2	4OIV2	2.14	2.17	yes	Mg/ha	Fig. 3	NA
S14	VICMS	688	N	Y	N	N	Y	Y	P16	Porter et al.	2003	Agronomy Journal 95(2). 233.244	Organic and other management strategies with two,and four,year crop rotations in Minnesota	Department of Agronomy and Plant Genetics. University of Minnesota	experimental station	VICMS2. SWROC. Lamberton. Minnesota	USA	North America	yes	very high	temperate	Lamberton. Minnesota	44.41666667	-95.53333333	oat	cereals	1998	annual	non-legume	plot	commercial	organic standard	both mono	similar	standard	no	4HIV2	4OIV2	2.13	2.17	yes	Mg/ha	Fig. 3	NA
S14	VICMS	689	N	Y	N	N	Y	Y	P16	Porter et al.	2003	Agronomy Journal 95(2). 233.244	Organic and other management strategies with two,and four,year crop rotations in Minnesota	Department of Agronomy and Plant Genetics. University of Minnesota	experimental station	VICMS2. SWROC. Lamberton. Minnesota	USA	North America	yes	very high	temperate	Lamberton. Minnesota	44.41666667	-95.53333333	soybean	oil crops	1993	annual	legume	plot	commercial	organic standard	both mono	similar	standard	no	4HIV2	4OIV2	2.57	2.14	yes	Mg/ha	Fig. 2	NA
S14	VICMS	690	N	Y	N	N	Y	Y	P16	Porter et al.	2003	Agronomy Journal 95(2). 233.244	Organic and other management strategies with two,and four,year crop rotations in Minnesota	Department of Agronomy and Plant Genetics. University of Minnesota	experimental station	VICMS2. SWROC. Lamberton. Minnesota	USA	North America	yes	very high	temperate	Lamberton. Minnesota	44.41666667	-95.53333333	soybean	oil crops	1993	annual	legume	plot	low input	organic standard	both mono	similar	standard	no	4LIV2	4OIV2	2.19	2.14	yes	Mg/ha	Fig. 2	NA
S14	VICMS	691	N	Y	N	N	Y	Y	P16	Porter et al.	2003	Agronomy Journal 95(2). 233.244	Organic and other management strategies with two,and four,year crop rotations in Minnesota	Department of Agronomy and Plant Genetics. University of Minnesota	experimental station	VICMS1. SWROC. Lamberton. Minnesota	USA	North America	yes	very high	temperate	Lamberton. Minnesota	44.41666667	-95.53333333	soybean	oil crops	1993	annual	legume	plot	commercial	organic standard	both mono	similar	standard	no	4HIV1	4OIV1	2.43	2.1	yes	Mg/ha	Fig. 2	NA
S14	VICMS	692	N	Y	N	N	Y	Y	P16	Porter et al.	2003	Agronomy Journal 95(2). 233.244	Organic and other management strategies with two,and four,year crop rotations in Minnesota	Department of Agronomy and Plant Genetics. University of Minnesota	experimental station	VICMS1. SWROC. Lamberton. Minnesota	USA	North America	yes	very high	temperate	Lamberton. Minnesota	44.41666667	-95.53333333	soybean	oil crops	1993	annual	legume	plot	low input	organic standard	both mono	similar	standard	no	4LIV1	4OIV1	2.24	2.1	yes	Mg/ha	Fig. 2	NA
S14	VICMS	693	N	Y	N	N	Y	Y	P16	Porter et al.	2003	Agronomy Journal 95(2). 233.244	Organic and other management strategies with two,and four,year crop rotations in Minnesota	Department of Agronomy and Plant Genetics. University of Minnesota	experimental station	VICMS2. SWROC. Lamberton. Minnesota	USA	North America	yes	very high	temperate	Lamberton. Minnesota	44.41666667	-95.53333333	soybean	oil crops	1992	annual	legume	plot	commercial	organic standard	both mono	similar	standard	no	2HIV2	2OIV2	2.7	1.36	yes	Mg/ha	Fig. 2	NA
S14	VICMS	694	N	Y	N	N	Y	Y	P16	Porter et al.	2003	Agronomy Journal 95(2). 233.244	Organic and other management strategies with two,and four,year crop rotations in Minnesota	Department of Agronomy and Plant Genetics. University of Minnesota	experimental station	VICMS2. SWROC. Lamberton. Minnesota	USA	North America	yes	very high	temperate	Lamberton. Minnesota	44.41666667	-95.53333333	soybean	oil crops	1993	annual	legume	plot	low input	organic standard	both mono	similar	standard	no	2LIV2	2OIV2	1.26	2.1	yes	Mg/ha	Fig. 2	NA
S14	VICMS	695	N	Y	N	N	Y	Y	P16	Porter et al.	2003	Agronomy Journal 95(2). 233.244	Organic and other management strategies with two,and four,year crop rotations in Minnesota	Department of Agronomy and Plant Genetics. University of Minnesota	experimental station	VICMS1. SWROC. Lamberton. Minnesota	USA	North America	yes	very high	temperate	Lamberton. Minnesota	44.41666667	-95.53333333	soybean	oil crops	1989	annual	legume	plot	commercial	organic standard	both mono	similar	standard	no	4HIV1	4OIV1	2.85	1.98	yes	Mg/ha	Fig. 2	NA
S14	VICMS	696	N	Y	N	N	Y	Y	P16	Porter et al.	2003	Agronomy Journal 95(2). 233.244	Organic and other management strategies with two,and four,year crop rotations in Minnesota	Department of Agronomy and Plant Genetics. University of Minnesota	experimental station	VICMS1. SWROC. Lamberton. Minnesota	USA	North America	yes	very high	temperate	Lamberton. Minnesota	44.41666667	-95.53333333	soybean	oil crops	1989	annual	legume	plot	low input	organic standard	both mono	similar	standard	no	4LIV1	4OIV1	2.66	1.98	yes	Mg/ha	Fig. 2	NA
S14	VICMS	697	N	Y	N	N	Y	Y	P16	Porter et al.	2003	Agronomy Journal 95(2). 233.244	Organic and other management strategies with two,and four,year crop rotations in Minnesota	Department of Agronomy and Plant Genetics. University of Minnesota	experimental station	VICMS2. SWROC. Lamberton. Minnesota	USA	North America	yes	very high	temperate	Lamberton. Minnesota	44.41666667	-95.53333333	soybean	oil crops	1993	annual	legume	plot	commercial	organic standard	both mono	similar	standard	no	2HIV2	2OIV2	1.96	2.1	yes	Mg/ha	Fig. 2	NA
S14	VICMS	698	N	Y	N	N	Y	Y	P16	Porter et al.	2003	Agronomy Journal 95(2). 233.244	Organic and other management strategies with two,and four,year crop rotations in Minnesota	Department of Agronomy and Plant Genetics. University of Minnesota	experimental station	VICMS2. SWROC. Lamberton. Minnesota	USA	North America	yes	very high	temperate	Lamberton. Minnesota	44.41666667	-95.53333333	soybean	oil crops	1994	annual	legume	plot	commercial	organic standard	both mono	similar	standard	no	2HIV2	2OIV2	2.78	1.9	yes	Mg/ha	Fig. 2	NA
S14	VICMS	699	N	Y	N	N	Y	Y	P16	Porter et al.	2003	Agronomy Journal 95(2). 233.244	Organic and other management strategies with two,and four,year crop rotations in Minnesota	Department of Agronomy and Plant Genetics. University of Minnesota	experimental station	VICMS2. SWROC. Lamberton. Minnesota	USA	North America	yes	very high	temperate	Lamberton. Minnesota	44.41666667	-95.53333333	soybean	oil crops	1999	annual	legume	plot	low input	organic standard	both mono	similar	standard	no	2LIV2	2OIV2	2.68	1.9	yes	Mg/ha	Fig. 2	NA
S14	VICMS	700	N	Y	N	N	Y	Y	P16	Porter et al.	2003	Agronomy Journal 95(2). 233.244	Organic and other management strategies with two,and four,year crop rotations in Minnesota	Department of Agronomy and Plant Genetics. University of Minnesota	experimental station	VICMS2. SWROC. Lamberton. Minnesota	USA	North America	yes	very high	temperate	Lamberton. Minnesota	44.41666667	-95.53333333	soybean	oil crops	1994	annual	legume	plot	low input	organic standard	both mono	similar	standard	no	2LIV2	2OIV2	2.45	1.9	yes	Mg/ha	Fig. 2	NA
S14	VICMS	701	N	Y	N	N	Y	Y	P16	Porter et al.	2003	Agronomy Journal 95(2). 233.244	Organic and other management strategies with two,and four,year crop rotations in Minnesota	Department of Agronomy and Plant Genetics. University of Minnesota	experimental station	VICMS2. SWROC. Lamberton. Minnesota	USA	North America	yes	very high	temperate	Lamberton. Minnesota	44.41666667	-95.53333333	oat	cereals	1991	annual	non-legume	plot	low input	organic standard	both mono	similar	standard	no	4LIV2	4OIV2	1.93	1.89	yes	Mg/ha	Fig. 3	NA
S14	VICMS	702	N	Y	N	N	Y	Y	P16	Porter et al.	2003	Agronomy Journal 95(2). 233.244	Organic and other management strategies with two,and four,year crop rotations in Minnesota	Department of Agronomy and Plant Genetics. University of Minnesota	experimental station	VICMS2. SWROC. Lamberton. Minnesota	USA	North America	yes	very high	temperate	Lamberton. Minnesota	44.41666667	-95.53333333	oat	cereals	1991	annual	non-legume	plot	commercial	organic standard	both mono	similar	standard	no	4HIV2	4OIV2	1.82	1.89	yes	Mg/ha	Fig. 3	NA
S14	VICMS	703	N	Y	N	N	Y	Y	P16	Porter et al.	2003	Agronomy Journal 95(2). 233.244	Organic and other management strategies with two,and four,year crop rotations in Minnesota	Department of Agronomy and Plant Genetics. University of Minnesota	experimental station	VICMS1. SWROC. Lamberton. Minnesota	USA	North America	yes	very high	temperate	Lamberton. Minnesota	44.41666667	-95.53333333	oat	cereals	1998	annual	non-legume	plot	low input	organic standard	both mono	similar	standard	no	4LIV1	4OIV1	1.53	1.72	yes	Mg/ha	Fig. 3	NA
S14	VICMS	704	N	Y	N	N	Y	Y	P16	Porter et al.	2003	Agronomy Journal 95(2). 233.244	Organic and other management strategies with two,and four,year crop rotations in Minnesota	Department of Agronomy and Plant Genetics. University of Minnesota	experimental station	VICMS1. SWROC. Lamberton. Minnesota	USA	North America	yes	very high	temperate	Lamberton. Minnesota	44.41666667	-95.53333333	oat	cereals	1998	annual	non-legume	plot	commercial	organic standard	both mono	similar	standard	no	4HIV1	4OIV1	1.52	1.72	yes	Mg/ha	Fig. 3	NA
S14	VICMS	705	N	Y	N	N	Y	Y	P16	Porter et al.	2003	Agronomy Journal 95(2). 233.244	Organic and other management strategies with two,and four,year crop rotations in Minnesota	Department of Agronomy and Plant Genetics. University of Minnesota	experimental station	VICMS1. SWROC. Lamberton. Minnesota	USA	North America	yes	very high	temperate	Lamberton. Minnesota	44.41666667	-95.53333333	soybean	oil crops	1997	annual	legume	plot	commercial	organic standard	both mono	similar	standard	no	2HIV1	2OIV1	2.79	1.39	yes	Mg/ha	Fig. 2	NA
S14	VICMS	706	N	Y	N	N	Y	Y	P16	Porter et al.	2003	Agronomy Journal 95(2). 233.244	Organic and other management strategies with two,and four,year crop rotations in Minnesota	Department of Agronomy and Plant Genetics. University of Minnesota	experimental station	VICMS1. SWROC. Lamberton. Minnesota	USA	North America	yes	very high	temperate	Lamberton. Minnesota	44.41666667	-95.53333333	oat	cereals	1997	annual	non-legume	plot	commercial	organic standard	both mono	similar	standard	no	4HIV1	4OIV1	2.23	1.67	yes	Mg/ha	Fig. 3	NA
S14	VICMS	707	N	Y	N	N	Y	Y	P16	Porter et al.	2003	Agronomy Journal 95(2). 233.244	Organic and other management strategies with two,and four,year crop rotations in Minnesota	Department of Agronomy and Plant Genetics. University of Minnesota	experimental station	VICMS1. SWROC. Lamberton. Minnesota	USA	North America	yes	very high	temperate	Lamberton. Minnesota	44.41666667	-95.53333333	oat	cereals	1997	annual	non-legume	plot	low input	organic standard	both mono	similar	standard	no	4LIV1	4OIV1	2.02	1.67	yes	Mg/ha	Fig. 3	NA
S14	VICMS	708	N	Y	N	N	Y	Y	P16	Porter et al.	2003	Agronomy Journal 95(2). 233.244	Organic and other management strategies with two,and four,year crop rotations in Minnesota	Department of Agronomy and Plant Genetics. University of Minnesota	experimental station	VICMS1. SWROC. Lamberton. Minnesota	USA	North America	yes	very high	temperate	Lamberton. Minnesota	44.41666667	-95.53333333	soybean	oil crops	1998	annual	legume	plot	commercial	organic standard	both mono	similar	standard	no	2HIV1	2OIV1	2.96	2.26	yes	Mg/ha	Fig. 2	NA
S14	VICMS	709	N	Y	N	N	Y	Y	P16	Porter et al.	2003	Agronomy Journal 95(2). 233.244	Organic and other management strategies with two,and four,year crop rotations in Minnesota	Department of Agronomy and Plant Genetics. University of Minnesota	experimental station	VICMS1. SWROC. Lamberton. Minnesota	USA	North America	yes	very high	temperate	Lamberton. Minnesota	44.41666667	-95.53333333	soybean	oil crops	1998	annual	legume	plot	low input	organic standard	both mono	similar	standard	no	2LIV1	2OIV1	2.82	2.26	yes	Mg/ha	Fig. 2	NA
S14	VICMS	710	N	Y	N	N	Y	Y	P16	Porter et al.	2003	Agronomy Journal 95(2). 233.244	Organic and other management strategies with two,and four,year crop rotations in Minnesota	Department of Agronomy and Plant Genetics. University of Minnesota	experimental station	VICMS2. SWROC. Lamberton. Minnesota	USA	North America	yes	very high	temperate	Lamberton. Minnesota	44.41666667	-95.53333333	soybean	oil crops	1995	annual	legume	plot	commercial	organic standard	both mono	similar	standard	no	2HIV2	2OIV2	2.56	1.62	yes	Mg/ha	Fig. 2	NA
S14	VICMS	711	N	Y	N	N	Y	Y	P16	Porter et al.	2003	Agronomy Journal 95(2). 233.244	Organic and other management strategies with two,and four,year crop rotations in Minnesota	Department of Agronomy and Plant Genetics. University of Minnesota	experimental station	VICMS2. SWROC. Lamberton. Minnesota	USA	North America	yes	very high	temperate	Lamberton. Minnesota	44.41666667	-95.53333333	soybean	oil crops	1995	annual	legume	plot	low input	organic standard	both mono	similar	standard	no	2LIV2	2OIV2	1.71	1.62	yes	Mg/ha	Fig. 2	NA
S14	VICMS	712	N	Y	N	N	Y	Y	P16	Porter et al.	2003	Agronomy Journal 95(2). 233.244	Organic and other management strategies with two,and four,year crop rotations in Minnesota	Department of Agronomy and Plant Genetics. University of Minnesota	experimental station	VICMS1. SWROC. Lamberton. Minnesota	USA	North America	yes	very high	temperate	Lamberton. Minnesota	44.41666667	-95.53333333	soybean	oil crops	1998	annual	legume	plot	low input	organic standard	both mono	similar	standard	no	4LIV1	4OIV1	3.23	1.58	yes	Mg/ha	Fig. 2	NA
S14	VICMS	713	N	Y	N	N	Y	Y	P16	Porter et al.	2003	Agronomy Journal 95(2). 233.244	Organic and other management strategies with two,and four,year crop rotations in Minnesota	Department of Agronomy and Plant Genetics. University of Minnesota	experimental station	VICMS1. SWROC. Lamberton. Minnesota	USA	North America	yes	very high	temperate	Lamberton. Minnesota	44.41666667	-95.53333333	soybean	oil crops	1998	annual	legume	plot	commercial	organic standard	both mono	similar	standard	no	4HIV1	4OIV1	3.15	1.58	yes	Mg/ha	Fig. 2	NA
S14	VICMS	714	N	Y	N	N	Y	Y	P16	Porter et al.	2003	Agronomy Journal 95(2). 233.244	Organic and other management strategies with two,and four,year crop rotations in Minnesota	Department of Agronomy and Plant Genetics. University of Minnesota	experimental station	VICMS2. SWROC. Lamberton. Minnesota	USA	North America	yes	very high	temperate	Lamberton. Minnesota	44.41666667	-95.53333333	soybean	oil crops	1996	annual	legume	plot	commercial	organic standard	both mono	similar	standard	no	2HIV2	2OIV2	3.13	1.57	yes	Mg/ha	Fig. 2	NA
S14	VICMS	715	N	Y	N	N	Y	Y	P16	Porter et al.	2003	Agronomy Journal 95(2). 233.244	Organic and other management strategies with two,and four,year crop rotations in Minnesota	Department of Agronomy and Plant Genetics. University of Minnesota	experimental station	VICMS2. SWROC. Lamberton. Minnesota	USA	North America	yes	very high	temperate	Lamberton. Minnesota	44.41666667	-95.53333333	soybean	oil crops	1996	annual	legume	plot	low input	organic standard	both mono	similar	standard	no	2LIV2	2OIV2	2.81	1.57	yes	Mg/ha	Fig. 2	NA
S14	VICMS	716	N	Y	N	N	Y	Y	P16	Porter et al.	2003	Agronomy Journal 95(2). 233.244	Organic and other management strategies with two,and four,year crop rotations in Minnesota	Department of Agronomy and Plant Genetics. University of Minnesota	experimental station	VICMS1. SWROC. Lamberton. Minnesota	USA	North America	yes	very high	temperate	Lamberton. Minnesota	44.41666667	-95.53333333	alfalfa	forage	1989	perennial	legume	plot	commercial	organic standard	both mono	similar	standard	no	4HIV1	4OIV1	2.53	1.57	yes	Mg/ha	Fig. 4	NA
S14	VICMS	717	N	Y	N	N	Y	Y	P16	Porter et al.	2003	Agronomy Journal 95(2). 233.244	Organic and other management strategies with two,and four,year crop rotations in Minnesota	Department of Agronomy and Plant Genetics. University of Minnesota	experimental station	VICMS1. SWROC. Lamberton. Minnesota	USA	North America	yes	very high	temperate	Lamberton. Minnesota	44.41666667	-95.53333333	alfalfa	forage	1989	perennial	legume	plot	low input	organic standard	both mono	similar	standard	no	4LIV1	4OIV1	2.15	1.57	yes	Mg/ha	Fig. 4	NA
S14	VICMS	718	N	Y	N	N	Y	Y	P16	Porter et al.	2003	Agronomy Journal 95(2). 233.244	Organic and other management strategies with two,and four,year crop rotations in Minnesota	Department of Agronomy and Plant Genetics. University of Minnesota	experimental station	VICMS2. SWROC. Lamberton. Minnesota	USA	North America	yes	very high	temperate	Lamberton. Minnesota	44.41666667	-95.53333333	oat	cereals	1997	annual	non-legume	plot	low input	organic standard	both mono	similar	standard	no	4LIV2	4OIV2	1.77	1.45	yes	Mg/ha	Fig. 3	NA
S14	VICMS	719	N	Y	N	N	Y	Y	P16	Porter et al.	2003	Agronomy Journal 95(2). 233.244	Organic and other management strategies with two,and four,year crop rotations in Minnesota	Department of Agronomy and Plant Genetics. University of Minnesota	experimental station	VICMS2. SWROC. Lamberton. Minnesota	USA	North America	yes	very high	temperate	Lamberton. Minnesota	44.41666667	-95.53333333	oat	cereals	1997	annual	non-legume	plot	commercial	organic standard	both mono	similar	standard	no	4HIV2	4OIV2	1.45	1.45	yes	Mg/ha	Fig. 3	NA
S14	VICMS	720	N	Y	N	N	Y	Y	P16	Porter et al.	2003	Agronomy Journal 95(2). 233.244	Organic and other management strategies with two,and four,year crop rotations in Minnesota	Department of Agronomy and Plant Genetics. University of Minnesota	experimental station	VICMS1. SWROC. Lamberton. Minnesota	USA	North America	yes	very high	temperate	Lamberton. Minnesota	44.41666667	-95.53333333	oat	cereals	1995	annual	non-legume	plot	commercial	organic standard	both mono	similar	standard	no	4HIV1	4OIV1	1.22	1.45	yes	Mg/ha	Fig. 3	NA
S14	VICMS	721	N	Y	N	N	Y	Y	P16	Porter et al.	2003	Agronomy Journal 95(2). 233.244	Organic and other management strategies with two,and four,year crop rotations in Minnesota	Department of Agronomy and Plant Genetics. University of Minnesota	experimental station	VICMS1. SWROC. Lamberton. Minnesota	USA	North America	yes	very high	temperate	Lamberton. Minnesota	44.41666667	-95.53333333	oat	cereals	1995	annual	non-legume	plot	low input	organic standard	both mono	similar	standard	no	4LIV1	4OIV1	0.84	1.45	yes	Mg/ha	Fig. 3	NA
S14	VICMS	722	N	Y	N	N	Y	Y	P16	Porter et al.	2003	Agronomy Journal 95(2). 233.244	Organic and other management strategies with two,and four,year crop rotations in Minnesota	Department of Agronomy and Plant Genetics. University of Minnesota	experimental station	VICMS2. SWROC. Lamberton. Minnesota	USA	North America	yes	very high	temperate	Lamberton. Minnesota	44.41666667	-95.53333333	soybean	oil crops	1997	annual	legume	plot	commercial	organic standard	both mono	similar	standard	no	4HIV2	4OIV2	2.55	1.4	yes	Mg/ha	Fig. 2	NA
S14	VICMS	723	N	Y	N	N	Y	Y	P16	Porter et al.	2003	Agronomy Journal 95(2). 233.244	Organic and other management strategies with two,and four,year crop rotations in Minnesota	Department of Agronomy and Plant Genetics. University of Minnesota	experimental station	VICMS2. SWROC. Lamberton. Minnesota	USA	North America	yes	very high	temperate	Lamberton. Minnesota	44.41666667	-95.53333333	soybean	oil crops	1997	annual	legume	plot	low input	organic standard	both mono	similar	standard	no	4LIV2	4OIV2	2.4	1.4	yes	Mg/ha	Fig. 2	NA
S14	VICMS	724	N	Y	N	N	Y	Y	P16	Porter et al.	2003	Agronomy Journal 95(2). 233.244	Organic and other management strategies with two,and four,year crop rotations in Minnesota	Department of Agronomy and Plant Genetics. University of Minnesota	experimental station	VICMS1. SWROC. Lamberton. Minnesota	USA	North America	yes	very high	temperate	Lamberton. Minnesota	44.41666667	-95.53333333	soybean	oil crops	1999	annual	legume	plot	commercial	organic standard	both mono	similar	standard	no	2HIV1	2OIV1	3.17	2.77	yes	Mg/ha	Fig. 2	NA
S14	VICMS	725	N	Y	N	N	Y	Y	P16	Porter et al.	2003	Agronomy Journal 95(2). 233.244	Organic and other management strategies with two,and four,year crop rotations in Minnesota	Department of Agronomy and Plant Genetics. University of Minnesota	experimental station	VICMS1. SWROC. Lamberton. Minnesota	USA	North America	yes	very high	temperate	Lamberton. Minnesota	44.41666667	-95.53333333	soybean	oil crops	1999	annual	legume	plot	low input	organic standard	both mono	similar	standard	no	2LIV1	2OIV1	2.57	2.77	yes	Mg/ha	Fig. 2	NA
S14	VICMS	726	N	Y	N	N	Y	Y	P16	Porter et al.	2003	Agronomy Journal 95(2). 233.244	Organic and other management strategies with two,and four,year crop rotations in Minnesota	Department of Agronomy and Plant Genetics. University of Minnesota	experimental station	VICMS2. SWROC. Lamberton. Minnesota	USA	North America	yes	very high	temperate	Lamberton. Minnesota	44.41666667	-95.53333333	soybean	oil crops	1997	annual	legume	plot	commercial	organic standard	both mono	similar	standard	no	2HIV2	2OIV2	2.64	0.93	yes	Mg/ha	Fig. 2	NA
S14	VICMS	727	N	Y	N	N	Y	Y	P16	Porter et al.	2003	Agronomy Journal 95(2). 233.244	Organic and other management strategies with two,and four,year crop rotations in Minnesota	Department of Agronomy and Plant Genetics. University of Minnesota	experimental station	VICMS2. SWROC. Lamberton. Minnesota	USA	North America	yes	very high	temperate	Lamberton. Minnesota	44.41666667	-95.53333333	soybean	oil crops	1992	annual	legume	plot	low input	organic standard	both mono	similar	standard	no	2LIV2	2OIV2	2.04	1.36	yes	Mg/ha	Fig. 2	NA
S14	VICMS	728	N	Y	N	N	Y	Y	P16	Porter et al.	2003	Agronomy Journal 95(2). 233.244	Organic and other management strategies with two,and four,year crop rotations in Minnesota	Department of Agronomy and Plant Genetics. University of Minnesota	experimental station	VICMS2. SWROC. Lamberton. Minnesota	USA	North America	yes	very high	temperate	Lamberton. Minnesota	44.41666667	-95.53333333	oat	cereals	1994	annual	non-legume	plot	commercial	organic standard	both mono	similar	standard	no	4HIV2	4OIV2	1.29	1.31	yes	Mg/ha	Fig. 3	NA
S14	VICMS	729	N	Y	N	N	Y	Y	P16	Porter et al.	2003	Agronomy Journal 95(2). 233.244	Organic and other management strategies with two,and four,year crop rotations in Minnesota	Department of Agronomy and Plant Genetics. University of Minnesota	experimental station	VICMS2. SWROC. Lamberton. Minnesota	USA	North America	yes	very high	temperate	Lamberton. Minnesota	44.41666667	-95.53333333	oat	cereals	1994	annual	non-legume	plot	low input	organic standard	both mono	similar	standard	no	4LIV2	4OIV2	1.13	1.31	yes	Mg/ha	Fig. 3	NA
S14	VICMS	730	N	Y	N	N	Y	Y	P16	Porter et al.	2003	Agronomy Journal 95(2). 233.244	Organic and other management strategies with two,and four,year crop rotations in Minnesota	Department of Agronomy and Plant Genetics. University of Minnesota	experimental station	VICMS1. SWROC. Lamberton. Minnesota	USA	North America	yes	very high	temperate	Lamberton. Minnesota	44.41666667	-95.53333333	oat	cereals	1991	annual	non-legume	plot	commercial	organic standard	both mono	similar	standard	no	4HIV1	4OIV1	1.62	1.28	yes	Mg/ha	Fig. 3	NA
S14	VICMS	731	N	Y	N	N	Y	Y	P16	Porter et al.	2003	Agronomy Journal 95(2). 233.244	Organic and other management strategies with two,and four,year crop rotations in Minnesota	Department of Agronomy and Plant Genetics. University of Minnesota	experimental station	VICMS2. SWROC. Lamberton. Minnesota	USA	North America	yes	very high	temperate	Lamberton. Minnesota	44.41666667	-95.53333333	oat	cereals	1993	annual	non-legume	plot	commercial	organic standard	both mono	similar	standard	no	4HIV2	4OIV2	1.56	1.28	yes	Mg/ha	Fig. 3	NA
S14	VICMS	732	N	Y	N	N	Y	Y	P16	Porter et al.	2003	Agronomy Journal 95(2). 233.244	Organic and other management strategies with two,and four,year crop rotations in Minnesota	Department of Agronomy and Plant Genetics. University of Minnesota	experimental station	VICMS2. SWROC. Lamberton. Minnesota	USA	North America	yes	very high	temperate	Lamberton. Minnesota	44.41666667	-95.53333333	oat	cereals	1993	annual	non-legume	plot	low input	organic standard	both mono	similar	standard	no	4LIV2	4OIV2	1.29	1.28	yes	Mg/ha	Fig. 3	NA
S14	VICMS	733	N	Y	N	N	Y	Y	P16	Porter et al.	2003	Agronomy Journal 95(2). 233.244	Organic and other management strategies with two,and four,year crop rotations in Minnesota	Department of Agronomy and Plant Genetics. University of Minnesota	experimental station	VICMS1. SWROC. Lamberton. Minnesota	USA	North America	yes	very high	temperate	Lamberton. Minnesota	44.41666667	-95.53333333	oat	cereals	1991	annual	non-legume	plot	low input	organic standard	both mono	similar	standard	no	4LIV1	4OIV1	1.19	1.28	yes	Mg/ha	Fig. 3	NA
S14	VICMS	734	N	Y	N	N	Y	Y	P16	Porter et al.	2003	Agronomy Journal 95(2). 233.244	Organic and other management strategies with two,and four,year crop rotations in Minnesota	Department of Agronomy and Plant Genetics. University of Minnesota	experimental station	VICMS2. SWROC. Lamberton. Minnesota	USA	North America	yes	very high	temperate	Lamberton. Minnesota	44.41666667	-95.53333333	soybean	oil crops	1998	annual	legume	plot	commercial	organic standard	both mono	similar	standard	no	2HIV2	2OIV2	2.85	1.21	yes	Mg/ha	Fig. 2	NA
[truncated: 2,075 more rows]
